# Supplementary material for: Assessment of knowledge on self-management and level of asthma control among patients attending a tertiary care center in Nepal: A cross-sectional study
Source: PLOS Glob Public Health. 2026 May 29;6(5):e0006563. doi: 10.1371/journal.pgph.0006563 (PMC13221001; doi:10.1371/journal.pgph.0006563)
Supplement: S1 Data — (XLSX) [file pgph.0006563.s002.xlsx]

## Sheet: Supplementary information
Age	Gender	Occupation	Level of Education	Family_history of asthma	Known_allergy	Name_of_allergen	Smoking_history	Time spent with Pets	Damp and_dusty_room	Exacerbations in the past 1 year	ACT_1	ACT_2	ACT_3	ACT_4	ACT_5	ACT score	Act_group	ASMQ_SCORE	Main_method	Taking_prescribed	If_you_are_not	Maintainence_medicines	The_correct_way	Rescue_medicine	When_using_inhaler	After_you_have_used	If_you_are	Taking_more	The_benefit_of_using	For_people_with_asthma	Asthma_can_be_cured	Asthma_flare	If_you_are_prescribed	Which_of_the	Main_method	Taking_prescribed	If_you_are_not	Maintainence_medicines	The_correct_way	Rescue_medicine	When_using_inhaler	After_you_have_used	If_you_are	Taking_more	The_benefit_of_using	For_people_with_asthma	Asthma_can_be_cured	Asthma_flare	If_you_are_prescribed
36	Female	Housewife	Secondary	Absent	NO		No	No	No	No	Most of the time	Not at all	Not at all	2 or 3 times per week	Well controlled	22	Partially controlled	37.5	Correct	Incorrect	Incorrect	Correct	Don't know	Incorrect	Correct	Correct	Don't know	Don't know	Incorrect	Incorrect	Incorrect	Incorrect	Incorrect	Incorrect	get a flu vaccine	is the same as taking one puff four times a day	it is OK to skip some doses of medicine	help prevent future symptoms	I don't know	do not cause you to become tolerant to medicine	Inhale slowly	hold your breath for several seconds	I don't know	I don't know	you can see how well you can inhale	is only good if done for at least 30 minutes at a time	avoiding triggers, such as dust and cigarette smoke	cannot be triggered by strong emotions	your symptoms can't get worse while you are taking the pills
50	Female	Housewife	Literate	Present	YES		No	No	No	No	Most of the time	Once a day	Once or twice	None	Somewhat controlled	19	Uncontrolled	12.5	Incorrect	Correct	Incorrect	Correct	Incorrect	Incorrect	Correct	Correct	Correct	Incorrect	Incorrect	Incorrect	Incorrect	Correct	Incorrect	Correct	go to the emergency room at the first sign of symptoms	is not the same as any other regimen	you are probably cured of asthma	help prevent future symptoms	put the mouthpiece in your mouth and then inhale and exhale	do not cause you to become tolerant to medicine	Inhale slowly	hold your breath for several seconds	change your immediate environment	may mean you can take less maintenance medicine	you can see how well you can inhale	is only good if done for at least 30 minutes at a time	taking daily medicine	can occur when several minor triggers come together	your symptoms can't get worse while you are taking the pills
27	Female	Army personnel	Higher Secondary	Absent	YES	Dust	No	No	No	No	Most of the time	Not at all	Not at all	None	Completely controlled	25	Controlled	43.75	Incorrect	Correct	Correct	Correct	Incorrect	Incorrect	Correct	Correct	Incorrect	Don't know	Incorrect	Incorrect	Incorrect	Correct	Don't know	Correct	go to the emergency room at the first sign of symptoms	is not the same as any other regimen	you should still avoid triggers	help prevent future symptoms	start exhaling and then put the mouth- piece in your mouth	help prevent future flare-ups	Inhale slowly	hold your breath for several seconds	call your doctor	I don't know	you can see how well you can inhale	is only good if done for at least 30 minutes at a time	taking daily medicine	can occur when several minor triggers come together	I don't know
38	Female	Housewife	Literate	Absent	YES	dust	No	No	No	No	Most of the time	Once or twice a week	Not at all	1 or 2 times per day	Well controlled	20	Partially controlled	37.5	Don't know	Don't know	Correct	Don't know	Don't know	Incorrect	Correct	Correct	Incorrect	Don't know	Don't know	Correct	Don't know	Don't know	Don't know	Don't know	I don't know	I don't know	you should still avoid triggers	I don't know	I don't know	have no side effects	Inhale slowly	hold your breath for several seconds	call your doctor	I don't know	I don't know	can help improve breathing capacity	I don't know	I don't know	I don't know
23	Female	Army personnel	Higher Secondary	Absent	YES		No	Yes	No	No	Some of the time	Once or twice a week	Once or twice	None	Well controlled	20	Partially controlled	18.75	Incorrect	Incorrect	Don't know	Incorrect	Incorrect	Incorrect	Incorrect	Incorrect	Correct	Don't know	Correct	Correct	Incorrect	Incorrect	Don't know	Incorrect	Take medicines before meals	is the same as taking one puff four times a day	I don't know	make you breathe better right after you take them	put the mouthpiece in your mouth and then inhale and exhale	have no side effects	Take shallow breaths	wash the inhaler in a tub of water	change your immediate environment	I don't know	you can detect small changes in lung function even before symptoms start	can help improve breathing capacity	taking daily medicine	always cause wheezing	I don't know
30	Male	Army personnel	Higher Secondary	Present	NO		No	No	No	Yes	A little of the time	Once or twice a week	Not at all	None	Somewhat controlled	21	Partially controlled	25	Correct	Incorrect	Correct	Correct	Don't know	Incorrect	Correct	Correct	Correct	Don't know	Incorrect	Correct	Incorrect	Incorrect	Don't know	Correct	get a flu vaccine	can be arranged in any way as long as you take a total of four puffs a day	you should still avoid triggers	help prevent future symptoms	I don't know	have no side effects	Inhale slowly	hold your breath for several seconds	change your immediate environment	I don't know	you can have a way to compare yourself to other people with asthma	can help improve breathing capacity	avoiding triggers, such as dust and cigarette smoke	usually occur suddenly without warning	I don't know
47	Female	Housewife	Illiterate	Absent	NO		No	No	No	Yes	Most of the time	Once or twice a week	Not at all	1 or 2 times per day	Well controlled	20	Partially controlled	12.5	Incorrect	Incorrect	Incorrect	Correct	Don't know	Incorrect	Correct	Correct	Incorrect	Don't know	Don't know	Correct	Incorrect	Incorrect	Incorrect	Incorrect	Take medicines before meals	is the same as taking four puffs once a day	you are probably cured of asthma	help prevent future symptoms	I don't know	have no side effects	Inhale slowly	hold your breath for several seconds	count how fast you are breathing	I don't know	I don't know	can help improve breathing capacity	using a peak flow meter	always cause wheezing	you don't need to use your peak flow meter while you are taking the pills
34	Female	Housewife	Secondary	Present	NO		No	No	No	No	Most of the time	Not at all	Not at all	None	Completely controlled	25	Controlled	25	Correct	Don't know	Correct	Correct	Correct	Don't know	Correct	Incorrect	Incorrect	Correct	Incorrect	Correct	Incorrect	Incorrect	Don't know	Correct	get a flu vaccine	I don't know	you should still avoid triggers	help prevent future symptoms	take a deep breath then blow into the mouthpiece as fast as you can	I don't know	Inhale slowly	wash the inhaler in a tub of water	call your doctor	may mean you need more maintenance medicine	it can tell you when you can decrease your medicines	can help improve breathing capacity	avoiding triggers, such as dust and cigarette smoke	always cause wheezing	I don't know
39	Male	Army personnel	Secondary	Present	YES		Yes	Yes	No	No	Most of the time	Not at all	Not at all	1 or 2 times per day	Somewhat controlled	20	Partially controlled	62.5	Correct	Correct	Don't know	Incorrect	Incorrect	Correct	Correct	Incorrect	Incorrect	Incorrect	Don't know	Incorrect	Correct	Don't know	Incorrect	Don't know	get a flu vaccine	is not the same as any other regimen	I don't know	don't need to be taken every day	put the mouthpiece in your mouth and then inhale and exhale	should not be taken more than three or four times a day	Inhale slowly	wash the inhaler in a tub of water	call your doctor	is really not harmful	I don't know	is only good if done for at least 30 minutes at a time	there is no known cure for asthma	I don't know	you don't need to use your peak flow meter while you are taking the pills
48	Female	Housewife	Secondary	Absent	YES	dust	No	No	No	No	A little of the time	Not at all	Once or twice	2 or 3 times per week	Well controlled	20	Partially controlled	18.75	Incorrect	Incorrect	Incorrect	Incorrect	Incorrect	Correct	Correct	Correct	Incorrect	Incorrect	Incorrect	Incorrect	Incorrect	Don't know	Incorrect	Incorrect	Take medicines before meals	is the same as taking one puff four times a day	it is OK to skip some doses of medicine	don't need to be taken every day	take a deep breath and then blow into the mouthpiece slowly	should not be taken more than three or four times a day	Inhale slowly	hold your breath for several seconds	call your doctor	is a good way to manage symptoms caused by exercise	you can see how well you can inhale	is only good if done for at least 30 minutes at a time	taking daily medicine	I don't know	your symptoms can't get worse while you are taking the pills
40	Female	Army personnel	Higher Secondary	Absent	YES		No	No	No	No	A little of the time	Not at all	Not at all	Once a week or less	Somewhat controlled	21	Partially controlled	25	Incorrect	Don't know	Correct	Incorrect	Incorrect	Incorrect	Correct	Correct	Incorrect	Incorrect	Correct	Don't know	Incorrect	Incorrect	Incorrect	Incorrect	Take medicines before meals	I don't know	you should still avoid triggers	make you breathe better right after you take them	start exhaling and then put the mouth- piece in your mouth	have no side effects	Inhale slowly	hold your breath for several seconds	count how fast you are breathing	is a good way to manage symptoms caused by exercise	you can detect small changes in lung function even before symptoms start	I don't know	avoiding triggers, such as dust and cigarette smoke	usually occur suddenly without warning	your symptoms can't get worse while you are taking the pills
30	Female	Housewife	Secondary	Absent	YES	Dust	No	No	No	No	Most of the time	Not at all	Not at all	None	Well controlled	24	Partially controlled	18.75	Incorrect	Don't know	Correct	Don't know	Incorrect	Incorrect	Incorrect	Incorrect	Correct	Incorrect	Don't know	Correct	Incorrect	Incorrect	Incorrect	Incorrect	Take medicines before meals	I don't know	you should still avoid triggers	I don't know	put the mouthpiece in your mouth and then inhale and exhale	have no side effects	inhale quickly	wash the inhaler in a tub of water	change your immediate environment	is really not harmful	I don't know	can help improve breathing capacity	avoiding triggers, such as dust and cigarette smoke	usually occur suddenly without warning	your symptoms can't get worse while you are taking the pills
35	Female	Housewife	Higher Secondary	Absent	NO		No	No	Yes	No	Some of the time	Once a day	4 or more nights a week	None	Somewhat controlled	17	Uncontrolled	15.21	Correct	Incorrect	Correct	Incorrect	Don't know	Incorrect	Correct	Incorrect	Correct	Don't know	Don't know	Don't know	Don't know	Don't know	Incorrect	Incorrect	get a flu vaccine	is the same as taking four puffs once a day	you should still avoid triggers	make you breathe better right after you take them	I don't know	do not cause you to become tolerant to medicine	Inhale slowly	wash the inhaler in a tub of water	change your immediate environment	I don't know	I don't know	I don't know	I don't know	I don't know	you don't need to use your peak flow meter while you are taking the pills
45	Female	Housewife	Literate	Present	YES		No	Yes	No	No	Most of the time	Not at all	Once or twice	None	Completely controlled	24	Partially controlled	31.25	Incorrect	Don't know	Incorrect	Don't know	Correct	Don't know	Don't know	Don't know	Incorrect	Incorrect	Incorrect	Correct	Correct	Incorrect	Incorrect	Correct	go to the emergency room at the first sign of symptoms	I don't know	it is OK to skip some doses of medicine	I don't know	take a deep breath then blow into the mouthpiece as fast as you can	I don't know	I don't know	I don't know	call your doctor	is a good way to manage symptoms caused by exercise	you can see how well you can inhale	can help improve breathing capacity	there is no known cure for asthma	always cause wheezing	your symptoms can't get worse while you are taking the pills
28	Female	Housewife	Literate	Absent	YES	cold	No	No	No	No	Most of the time	Not at all	Once or twice	Once a week or less	Completely controlled	23	Partially controlled	25	Correct	Incorrect	Incorrect	Correct	Don't know	Incorrect	Correct	Incorrect	Don't know	Incorrect	Incorrect	Correct	Incorrect	Incorrect	Incorrect	Incorrect	get a flu vaccine	is the same as taking one puff four times a day	it is OK to skip some doses of medicine	help prevent future symptoms	I don't know	help prevent future flare-ups	Inhale slowly	keep taking puffs until you feel better	I don't know	is a good way to manage symptoms caused by exercise	it can tell you when you can decrease your medicines	can help improve breathing capacity	avoiding triggers, such as dust and cigarette smoke	usually occur suddenly without warning	your symptoms can't get worse while you are taking the pills
44	Female	Housewife	Literate	Present	YES	smoke	No	Yes	No	No	Most of the time	Not at all	Not at all	1 or 2 times per day	Well controlled	21	Partially controlled	31.25	Correct	Incorrect	Incorrect	Correct	Correct	Incorrect	Correct	Correct	Correct	Don't know	Incorrect	Correct	Incorrect	Don't know	Don't know	Incorrect	get a flu vaccine	is the same as taking one puff four times a day	you are probably cured of asthma	help prevent future symptoms	take a deep breath then blow into the mouthpiece as fast as you can	help prevent future flare-ups	Inhale slowly	hold your breath for several seconds	change your immediate environment	I don't know	it can tell you when you can decrease your medicines	can help improve breathing capacity	taking daily medicine	I don't know	I don't know
52	Male	Others	Secondary	Absent	YES		No	No	No	No	Some of the time	Once or twice a week	Not at all	1 or 2 times per day	Well controlled	18	Uncontrolled	25	Correct	Correct	Incorrect	Incorrect	Incorrect	Incorrect	Correct	Correct	Correct	Correct	Correct	Correct	Don't know	Don't know	Incorrect	Correct	get a flu vaccine	is not the same as any other regimen	it is OK to skip some doses of medicine	make you breathe better right after you take them	start exhaling and then put the mouth- piece in your mouth	do not cause you to become tolerant to medicine	Inhale slowly	hold your breath for several seconds	change your immediate environment	may mean you need more maintenance medicine	you can detect small changes in lung function even before symptoms start	can help improve breathing capacity	I don't know	I don't know	your symptoms can't get worse while you are taking the pills
36	Female	Housewife	Secondary	Absent	NO		No	No	No	No	Most of the time	Once or twice a week	Not at all	None	Well controlled	23	Partially controlled	43.75	Incorrect	Correct	Correct	Correct	Incorrect	Incorrect	Correct	Correct	Incorrect	Don't know	Incorrect	Incorrect	Incorrect	Correct	Don't know	Correct	go to the emergency room at the first sign of symptoms	is not the same as any other regimen	you should still avoid triggers	help prevent future symptoms	start exhaling and then put the mouth- piece in your mouth	help prevent future flare-ups	Inhale slowly	hold your breath for several seconds	call your doctor	I don't know	you can see how well you can inhale	is only good if done for at least 30 minutes at a time	taking daily medicine	can occur when several minor triggers come together	I don't know
18	Male	Others	Secondary	Present	YES	Dust	No	No	No	No	A little of the time	Once or twice a week	Once or twice	2 or 3 times per week	Well controlled	19	Uncontrolled	37.5	Don't know	Don't know	Don't know	Don't know	Don't know	Don't know	Correct	Don't know	Correct	Don't know	Don't know	Incorrect	Don't know	Correct	Correct	Incorrect	I don't know	I don't know	I don't know	I don't know	I don't know	I don't know	Inhale slowly	I don't know	change your immediate environment	I don't know	I don't know	can trigger symptoms because the lungs are not taking in enough oxygen	I don't know	can occur when several minor triggers come together	you should finish the prescription even if you feel better after several doses
38	Female	Housewife	Literate	Present	YES	Dustdirt	No	No	No	No	A little of the time	Not at all	Not at all	1 or 2 times per day	Well controlled	20	Partially controlled	18.75	Incorrect	Don't know	Correct	Correct	Incorrect	Don't know	Don't know	Incorrect	Incorrect	Incorrect	Don't know	Incorrect	Incorrect	Incorrect	Don't know	Don't know	go to the emergency room at the first sign of symptoms	I don't know	you should still avoid triggers	help prevent future symptoms	put the mouthpiece in your mouth and then inhale and exhale	I don't know	I don't know	keep taking puffs until you feel better	call your doctor	is a good way to manage symptoms caused by exercise	I don't know	is something that should not be done regularly	avoiding triggers, such as dust and cigarette smoke	always cause wheezing	I don't know
47	Female	Housewife	Higher Secondary	Present	YES	dust	No	No	No	No	A little of the time	Once or twice a week	Once or twice	2 or 3 times per week	Well controlled	19	Uncontrolled	25	Incorrect	Don't know	Correct	Correct	Don't know	Correct	Correct	Correct	Correct	Incorrect	Don't know	Incorrect	Incorrect	Incorrect	Incorrect	Incorrect	Take medicines before meals	I don't know	you should still avoid triggers	help prevent future symptoms	I don't know	should not be taken more than three or four times a day	Inhale slowly	hold your breath for several seconds	change your immediate environment	is really not harmful	I don't know	is only good if done for at least 30 minutes at a time	avoiding triggers, such as dust and cigarette smoke	usually occur suddenly without warning	your symptoms can't get worse while you are taking the pills
53	Female	Housewife	Literate	Absent	YES		No	No	No	Yes	Most of the time	Once or twice a week	2-3 nights a week	1 or 2 times per day	Somewhat controlled	16	Uncontrolled	12.5	Don't know	Don't know	Don't know	Don't know	Don't know	Don't know	Incorrect	Correct	Don't know	Don't know	Don't know	Correct	Incorrect	Incorrect	Don't know	Incorrect	I don't know	I don't know	I don't know	I don't know	I don't know	I don't know	inhale quickly	hold your breath for several seconds	I don't know	I don't know	I don't know	can help improve breathing capacity	taking daily medicine	usually occur suddenly without warning	I don't know
38	Male	Army personnel	Secondary	Present	NO		No	No	No	No	Most of the time	Once or twice a week	Not at all	1 or 2 times per day	Well controlled	20	Partially controlled	31.25	Incorrect	Don't know	Incorrect	Incorrect	Correct	Incorrect	Correct	Correct	Correct	Don't know	Correct	Correct	Incorrect	Incorrect	Incorrect	Correct	Take medicines before meals	I don't know	it is OK to skip some doses of medicine	make you breathe better right after you take them	take a deep breath then blow into the mouthpiece as fast as you can	have no side effects	Inhale slowly	hold your breath for several seconds	change your immediate environment	I don't know	you can detect small changes in lung function even before symptoms start	can help improve breathing capacity	taking daily medicine	cannot be triggered by strong emotions	your symptoms can't get worse while you are taking the pills
54	Male	Others	Secondary	Absent	YES	Cold	No	No	No	No	Most of the time	Not at all	Not at all	1 or 2 times per day	Completely controlled	19	Uncontrolled	0	Incorrect	Don't know	Correct	Don't know	Incorrect	Incorrect	Correct	Don't know	Correct	Don't know	Incorrect	Incorrect	Incorrect	Correct	Incorrect	Incorrect	Take medicines before meals	I don't know	you should still avoid triggers	I don't know	start exhaling and then put the mouth- piece in your mouth	do not cause you to become tolerant to medicine	Inhale slowly	I don't know	change your immediate environment	I don't know	you can have a way to compare yourself to other people with asthma	is something that should not be done regularly	avoiding triggers, such as dust and cigarette smoke	can occur when several minor triggers come together	you don't need to use your peak flow meter while you are taking the pills
40	Male	Farmer	Higher Secondary	Absent	NO		Yes	No	No	No	Some of the time	Once or twice a week	Once or twice	Once a week or less	Poorly controlled	17	Uncontrolled	18.75	Incorrect	Don't know	Incorrect	Incorrect	Don't know	Correct	Don't know	Correct	Don't know	Don't know	Don't know	Correct	Correct	Incorrect	Don't know	Incorrect	Take medicines before meals	I don't know	you are probably cured of asthma	can only be taken in pill form	I don't know	should not be taken more than three or four times a day	I don't know	hold your breath for several seconds	I don't know	I don't know	I don't know	can help improve breathing capacity	there is no known cure for asthma	always cause wheezing	I don't know
35	Female	Others	University	Absent	YES	cold	No	No	No	No	A little of the time	Not at all	Once or twice	1 or 2 times per day	Well controlled	19	Uncontrolled	25	Incorrect	Don't know	Correct	Incorrect	Don't know	Correct	Correct	Don't know	Incorrect	Incorrect	Don't know	Correct	Correct	Incorrect	Incorrect	Incorrect	take steroids in pill form	I don't know	you should still avoid triggers	make you breathe better right after you take them	I don't know	should not be taken more than three or four times a day	Inhale slowly	I don't know	take some doses of steroid medicine	is a good way to manage symptoms caused by exercise	I don't know	can help improve breathing capacity	there is no known cure for asthma	usually occur suddenly without warning	your symptoms can't get worse while you are taking the pills
55	Female	Housewife	Literate	Absent	YES	Dust	No	No	No	No	Most of the time	Not at all	Not at all	None	Well controlled	24	Partially controlled	37.5	Correct	Incorrect	Incorrect	Incorrect	Incorrect	Incorrect	Correct	Incorrect	Incorrect	Don't know	Incorrect	Correct	Incorrect	Don't know	Incorrect	Incorrect	get a flu vaccine	is the same as taking one puff four times a day	your lungs are not sensitive to irritants	make you breathe better right after you take them	put the mouthpiece in your mouth and then inhale and exhale	help prevent future flare-ups	Inhale slowly	take the second puff as soon as possible after the first puff	call your doctor	I don't know	you can have a way to compare yourself to other people with asthma	can help improve breathing capacity	avoiding triggers, such as dust and cigarette smoke	I don't know	your symptoms can't get worse while you are taking the pills
54	Male	Small business person	Literate	Absent	NO		No	No	No	No	Some of the time	Once or twice a week	4 or more nights a week	2 or 3 times per week	Well controlled	19	Uncontrolled	15.21	Correct	Incorrect	Correct	Incorrect	Incorrect	Incorrect	Correct	Correct	Incorrect	Don't know	Don't know	Don't know	Don't know	Don't know	Incorrect	Don't know	get a flu vaccine	can be arranged in any way as long as you take a total of four puffs a day	you should still avoid triggers	make you breathe better right after you take them	start exhaling and then put the mouth- piece in your mouth	have no side effects	Inhale slowly	hold your breath for several seconds	call your doctor	I don't know	I don't know	I don't know	I don't know	I don't know	you don't need to use your peak flow meter while you are taking the pills
69	Female	Housewife	Illiterate	Absent	NO		Yes	No	No	No	Most of the time	3-6 times a week	2-3 nights a week	2 or 3 times per week	Somewhat controlled	16	Uncontrolled	18.75	Don't know	Incorrect	Correct	Don't know	Don't know	Incorrect	Correct	Incorrect	Incorrect	Incorrect	Don't know	Correct	Incorrect	Correct	Don't know	Don't know	I don't know	is the same as taking four puffs once a day	you should still avoid triggers	I don't know	I don't know	have no side effects	Inhale slowly	keep taking puffs until you feel better	call your doctor	is really not harmful	I don't know	can help improve breathing capacity	avoiding triggers, such as dust and cigarette smoke	can occur when several minor triggers come together	I don't know
42	Female	Housewife	Secondary	Absent	YES	Dust	No	No	No	No	A little of the time	Not at all	Once or twice	Once a week or less	Well controlled	21	Partially controlled	31.75	Correct	Incorrect	Incorrect	Don't know	Don't know	Don't know	Incorrect	Incorrect	Incorrect	Don't know	Incorrect	Don't know	Don't know	Don't know	Don't know	Don't know	get a flu vaccine	can be arranged in any way as long as you take a total of four puffs a day	it is OK to skip some doses of medicine	I don't know	I don't know	I don't know	inhale quickly	keep taking puffs until you feel better	count how fast you are breathing	I don't know	you can have a way to compare yourself to other people with asthma	I don't know	I don't know	I don't know	I don't know
48	Female	Farmer	Literate	Absent	NO		No	No	No	No	Most of the time	Once or twice a week	Once or twice	Once a week or less	Somewhat controlled	20	Partially controlled	6.25	Don't know	Don't know	Correct	Correct	Correct	Incorrect	Correct	Incorrect	Correct	Incorrect	Incorrect	Don't know	Don't know	Incorrect	Correct	Correct	I don't know	I don't know	you should still avoid triggers	help prevent future symptoms	take a deep breath then blow into the mouthpiece as fast as you can	help prevent future flare-ups	Inhale slowly	keep taking puffs until you feel better	change your immediate environment	is really not harmful	you can have a way to compare yourself to other people with asthma	I don't know	I don't know	always cause wheezing	you should finish the prescription even if you feel better after several doses
48	Female	Housewife	Secondary	Present	YES	mould	No	No	Yes	No	Most of the time	Not at all	Not at all	1 or 2 times per day	Well controlled	21	Partially controlled	31.25	Incorrect	Incorrect	Correct	Incorrect	Incorrect	Incorrect	Correct	Incorrect	Incorrect	Incorrect	Don't know	Incorrect	Incorrect	Don't know	Incorrect	Incorrect	Take medicines before meals	can be arranged in any way as long as you take a total of four puffs a day	you should still avoid triggers	don't need to be taken every day	take a deep breath and then blow into the mouthpiece slowly	have no side effects	Inhale slowly	take the second puff as soon as possible after the first puff	call your doctor	is a good way to manage symptoms caused by exercise	I don't know	is only good if done for at least 30 minutes at a time	taking daily medicine	I don't know	your symptoms can't get worse while you are taking the pills
37	Female	Housewife	Secondary	Absent	NO		No	Yes	No	No	A little of the time	Once a day	Once or twice	None	Well controlled	19	Uncontrolled	37.5	Incorrect	Incorrect	Correct	Correct	Don't know	Incorrect	Correct	Correct	Incorrect	Incorrect	Don't know	Incorrect	Incorrect	Incorrect	Don't know	Incorrect	Take medicines before meals	is the same as taking one puff four times a day	you should still avoid triggers	help prevent future symptoms	I don't know	have no side effects	Inhale slowly	hold your breath for several seconds	take some doses of steroid medicine	is really not harmful	I don't know	is something that should not be done regularly	taking daily medicine	always cause wheezing	I don't know
43	Male	Others	University	Absent	YES	dust	No	No	No	No	Most of the time	Not at all	Not at all	None	Well controlled	24	Partially controlled	37.5	Incorrect	Incorrect	Don't know	Incorrect	Incorrect	Correct	Correct	Incorrect	Incorrect	Incorrect	Incorrect	Correct	Incorrect	Correct	Incorrect	Incorrect	Take medicines before meals	is the same as taking one puff four times a day	I don't know	make you breathe better right after you take them	take a deep breath and then blow into the mouthpiece slowly	should not be taken more than three or four times a day	Inhale slowly	keep taking puffs until you feel better	call your doctor	is really not harmful	it can tell you when you can decrease your medicines	can help improve breathing capacity	taking daily medicine	can occur when several minor triggers come together	you don't need to use your peak flow meter while you are taking the pills
44	Female	Housewife	Secondary	Absent	NO		No	No	No	No	A little of the time	Not at all	Not at all	2 or 3 times per week	Completely controlled	22	Partially controlled	12.5	Correct	Correct	Correct	Incorrect	Correct	Incorrect	Correct	Correct	Incorrect	Incorrect	Don't know	Correct	Incorrect	Correct	Incorrect	Correct	get a flu vaccine	is not the same as any other regimen	you should still avoid triggers	can only be taken in pill form	take a deep breath then blow into the mouthpiece as fast as you can	help prevent future flare-ups	Inhale slowly	hold your breath for several seconds	call your doctor	is really not harmful	I don't know	can help improve breathing capacity	avoiding triggers, such as dust and cigarette smoke	can occur when several minor triggers come together	you don't need to use your peak flow meter while you are taking the pills
18	Male	Army personnel	Secondary	Absent	YES	Fish	No	Yes	No	No	Some of the time	3-6 times a week	2-3 nights a week	1 or 2 times per day	Poorly controlled	12	Uncontrolled	12.5	Incorrect	Correct	Correct	Correct	Incorrect	Incorrect	Correct	Correct	Incorrect	Don't know	Incorrect	Incorrect	Incorrect	Correct	Don't know	Correct	go to the emergency room at the first sign of symptoms	is not the same as any other regimen	you should still avoid triggers	help prevent future symptoms	start exhaling and then put the mouth- piece in your mouth	help prevent future flare-ups	Inhale slowly	hold your breath for several seconds	call your doctor	I don't know	you can see how well you can inhale	is only good if done for at least 30 minutes at a time	taking daily medicine	can occur when several minor triggers come together	I don't know
42	Male	Army personnel	University	Present	NO		No	Yes	Yes	No	Most of the time	Not at all	Not at all	2 or 3 times per week	Well controlled	22	Partially controlled	18.75	Incorrect	Incorrect	Don't know	Don't know	Correct	Don't know	Correct	Don't know	Incorrect	Don't know	Incorrect	Correct	Don't know	Incorrect	Incorrect	Incorrect	Take medicines before meals	is the same as taking one puff four times a day	I don't know	I don't know	take a deep breath then blow into the mouthpiece as fast as you can	I don't know	Inhale slowly	I don't know	call your doctor	I don't know	it can tell you when you can decrease your medicines	can help improve breathing capacity	I don't know	cannot be triggered by strong emotions	your symptoms can't get worse while you are taking the pills
38	Male	Army personnel	Literate	Present	YES	Dust	No	No	Yes	No	Most of the time	Once or twice a week	Not at all	1 or 2 times per day	Well controlled	20	Partially controlled	25	Incorrect	Correct	Incorrect	Incorrect	Don't know	Correct	Correct	Correct	Correct	Don't know	Don't know	Don't know	Incorrect	Incorrect	Don't know	Incorrect	go to the emergency room at the first sign of symptoms	is not the same as any other regimen	your lungs are not sensitive to irritants	make you breathe better right after you take them	I don't know	should not be taken more than three or four times a day	Inhale slowly	hold your breath for several seconds	change your immediate environment	I don't know	I don't know	I don't know	taking daily medicine	always cause wheezing	I don't know
53	Female	Housewife	Literate	Absent	NO		No	No	No	No	Most of the time	Once or twice a week	Not at all	None	Well controlled	23	Partially controlled	12.5	Incorrect	Incorrect	Correct	Correct	Incorrect	Correct	Correct	Correct	Incorrect	Incorrect	Correct	Correct	Incorrect	Correct	Incorrect	Incorrect	Take medicines before meals	is the same as taking one puff four times a day	you should still avoid triggers	help prevent future symptoms	take a deep breath and then blow into the mouthpiece slowly	should not be taken more than three or four times a day	Inhale slowly	hold your breath for several seconds	take some doses of steroid medicine	is really not harmful	you can detect small changes in lung function even before symptoms start	can help improve breathing capacity	avoiding triggers, such as dust and cigarette smoke	can occur when several minor triggers come together	your symptoms can't get worse while you are taking the pills
25	Female	Army personnel	Higher Secondary	Absent	YES	Dust	No	Yes	Yes	No	Most of the time	3-6 times a week	4 or more nights a week	Once a week or less	Completely controlled	21	Partially controlled	15.21	Correct	Incorrect	Incorrect	Incorrect	Incorrect	Correct	Correct	Incorrect	Incorrect	Don't know	Incorrect	Don't know	Incorrect	Correct	Incorrect	Incorrect	get a flu vaccine	is the same as taking four puffs once a day	your lungs are not sensitive to irritants	make you breathe better right after you take them	take a deep breath and then blow into the mouthpiece slowly	should not be taken more than three or four times a day	Inhale slowly	keep taking puffs until you feel better	call your doctor	I don't know	you can see how well you can inhale	I don't know	avoiding triggers, such as dust and cigarette smoke	can occur when several minor triggers come together	your symptoms can't get worse while you are taking the pills
14	Male	Others	Literate	Absent	NO		No	Yes	No	No	Some of the time	Not at all	Once a week	3 or more times per day	Completely controlled	14	Uncontrolled	15.21	Don't know	Don't know	Correct	Incorrect	Incorrect	Don't know	Correct	Incorrect	Correct	Incorrect	Don't know	Don't know	Incorrect	Correct	Correct	Don't know	I don't know	I don't know	you should still avoid triggers	don't need to be taken every day	put the mouthpiece in your mouth and then inhale and exhale	I don't know	Inhale slowly	take the second puff as soon as possible after the first puff	change your immediate environment	is really not harmful	I don't know	I don't know	avoiding triggers, such as dust and cigarette smoke	can occur when several minor triggers come together	you should finish the prescription even if you feel better after several doses
42	Female	Housewife	Literate	Present	NO		No	Yes	No	No	Most of the time	Not at all	Not at all	3 or more times per day	Well controlled	20	Partially controlled	31.25	Correct	Incorrect	Don't know	Incorrect	Incorrect	Incorrect	Correct	Incorrect	Incorrect	Incorrect	Incorrect	Incorrect	Incorrect	Incorrect	Incorrect	Incorrect	get a flu vaccine	is the same as taking one puff four times a day	I don't know	make you breathe better right after you take them	take a deep breath and then blow into the mouthpiece slowly	help prevent future flare-ups	Inhale slowly	take the second puff as soon as possible after the first puff	call your doctor	is really not harmful	you can see how well you can inhale	is something that should not be done regularly	taking daily medicine	usually occur suddenly without warning	your symptoms can't get worse while you are taking the pills
70	Female	Housewife	Illiterate	Absent	NO		No	Yes	No	No	Some of the time	3-6 times a week	Once or twice	2 or 3 times per week	Somewhat controlled	16	Uncontrolled	12.5	Incorrect	Incorrect	Correct	Incorrect	Incorrect	Incorrect	Correct	Incorrect	Don't know	Incorrect	Incorrect	Don't know	Incorrect	Don't know	Incorrect	Incorrect	Take medicines before meals	is the same as taking one puff four times a day	you should still avoid triggers	make you breathe better right after you take them	put the mouthpiece in your mouth and then inhale and exhale	do not cause you to become tolerant to medicine	Inhale slowly	take the second puff as soon as possible after the first puff	I don't know	may mean you can take less maintenance medicine	it can tell you when you can decrease your medicines	I don't know	taking daily medicine	I don't know	your symptoms can't get worse while you are taking the pills
40	Female	Others	University	Absent	YES		No	No	No	No	A little of the time	Once or twice a week	Once or twice	None	Well controlled	21	Partially controlled	31.25	Incorrect	Incorrect	Incorrect	Incorrect	Don't know	Incorrect	Correct	Correct	Don't know	Don't know	Incorrect	Correct	Incorrect	Don't know	Incorrect	Incorrect	Take medicines before meals	is the same as taking four puffs once a day	it is OK to skip some doses of medicine	make you breathe better right after you take them	I don't know	do not cause you to become tolerant to medicine	Inhale slowly	hold your breath for several seconds	I don't know	I don't know	you can see how well you can inhale	can help improve breathing capacity	using a peak flow meter	I don't know	your symptoms can't get worse while you are taking the pills
19	Male	Others	Secondary	Absent	YES	Dust	No	No	Yes	Yes	A little of the time	Once or twice a week	Once a week	None	Well controlled	20	Partially controlled	37.5	Incorrect	Don't know	Don't know	Don't know	Don't know	Correct	Correct	Don't know	Correct	Incorrect	Don't know	Incorrect	Correct	Don't know	Don't know	Correct	Take medicines before meals	I don't know	I don't know	I don't know	I don't know	should not be taken more than three or four times a day	Inhale slowly	I don't know	change your immediate environment	is a good way to manage symptoms caused by exercise	I don't know	can trigger symptoms because the lungs are not taking in enough oxygen	there is no known cure for asthma	I don't know	I don't know
32	Female	Others	University	Absent	NO		No	No	No	No	Most of the time	Not at all	Not at all	2 or 3 times per week	Somewhat controlled	21	Partially controlled	43.75	Don't know	Correct	Incorrect	Incorrect	Incorrect	Incorrect	Correct	Correct	Incorrect	Incorrect	Correct	Correct	Incorrect	Incorrect	Don't know	Correct	I don't know	is not the same as any other regimen	it is OK to skip some doses of medicine	don't need to be taken every day	take a deep breath and then blow into the mouthpiece slowly	have no side effects	Inhale slowly	hold your breath for several seconds	call your doctor	may mean you can take less maintenance medicine	you can detect small changes in lung function even before symptoms start	can help improve breathing capacity	avoiding triggers, such as dust and cigarette smoke	usually occur suddenly without warning	I don't know
38	Female	Housewife	Literate	Absent	NO		No	No	No	No	Most of the time	Not at all	Not at all	1 or 2 times per day	Well controlled	21	Partially controlled	18.75	Incorrect	Correct	Correct	Incorrect	Don't know	Incorrect	Incorrect	Correct	Incorrect	Correct	Don't know	Incorrect	Incorrect	Incorrect	Don't know	Incorrect	go to the emergency room at the first sign of symptoms	is not the same as any other regimen	you should still avoid triggers	make you breathe better right after you take them	I don't know	help prevent future flare-ups	inhale quickly	hold your breath for several seconds	take some doses of steroid medicine	may mean you need more maintenance medicine	I don't know	can trigger symptoms because the lungs are not taking in enough oxygen	avoiding triggers, such as dust and cigarette smoke	always cause wheezing	I don't know
34	Female	Housewife	Higher Secondary	Absent	NO		No	No	No	No	A little of the time	Once or twice a week	Not at all	1 or 2 times per day	Well controlled	19	Uncontrolled	31.25	Incorrect	Incorrect	Incorrect	Incorrect	Incorrect	Incorrect	Correct	Incorrect	Incorrect	Incorrect	Incorrect	Incorrect	Incorrect	Don't know	Incorrect	Incorrect	Take medicines before meals	is the same as taking one puff four times a day	it is OK to skip some doses of medicine	make you breathe better right after you take them	take a deep breath and then blow into the mouthpiece slowly	have no side effects	Inhale slowly	take the second puff as soon as possible after the first puff	count how fast you are breathing	is really not harmful	it can tell you when you can decrease your medicines	is something that should not be done regularly	taking daily medicine	I don't know	you don't need to use your peak flow meter while you are taking the pills
31	Male	Army personnel	Secondary	Present	NO		No	Yes	No	No	Most of the time	Not at all	Not at all	None	Completely controlled	25	Controlled	31.25	Correct	Incorrect	Don't know	Incorrect	Incorrect	Don't know	Correct	Don't know	Correct	Don't know	Incorrect	Incorrect	Don't know	Correct	Incorrect	Incorrect	get a flu vaccine	is the same as taking four puffs once a day	I don't know	make you breathe better right after you take them	start exhaling and then put the mouth- piece in your mouth	I don't know	Inhale slowly	I don't know	change your immediate environment	I don't know	it can tell you when you can decrease your medicines	can trigger symptoms because the lungs are not taking in enough oxygen	I don't know	can occur when several minor triggers come together	your symptoms can't get worse while you are taking the pills
58	Male	Others	University	Absent	NO		No	No	No	No	A little of the time	Once or twice a week	Once or twice	1 or 2 times per day	Well controlled	18	Uncontrolled	50	Incorrect	Don't know	Correct	Don't know	Don't know	Correct	Don't know	Don't know	Incorrect	Don't know	Don't know	Correct	Incorrect	Don't know	Don't know	Incorrect	Take medicines before meals	I don't know	you should still avoid triggers	I don't know	I don't know	should not be taken more than three or four times a day	I don't know	I don't know	call your doctor	I don't know	I don't know	can help improve breathing capacity	avoiding triggers, such as dust and cigarette smoke	I don't know	I don't know
29	Male	Army personnel	Secondary	Absent	YES	Dust	No	No	No	No	A little of the time	Once or twice a week	Not at all	1 or 2 times per day	Completely controlled	20	Partially controlled	31.25	Incorrect	Correct	Correct	Don't know	Don't know	Don't know	Correct	Don't know	Incorrect	Don't know	Don't know	Don't know	Incorrect	Don't know	Correct	Correct	go to the emergency room at the first sign of symptoms	is not the same as any other regimen	you should still avoid triggers	I don't know	I don't know	I don't know	Inhale slowly	I don't know	call your doctor	I don't know	I don't know	I don't know	avoiding triggers, such as dust and cigarette smoke	I don't know	you should finish the prescription even if you feel better after several doses
42	Female	Housewife	Illiterate	Present	NO		No	No	No	Yes	Most of the time	Not at all	Not at all	None	Well controlled	24	Partially controlled	31.25	Correct	Incorrect	Incorrect	Incorrect	Incorrect	Incorrect	Correct	Incorrect	Incorrect	Don't know	Don't know	Correct	Incorrect	Don't know	Incorrect	Incorrect	get a flu vaccine	is the same as taking one puff four times a day	you are probably cured of asthma	make you breathe better right after you take them	take a deep breath and then blow into the mouthpiece slowly	have no side effects	Inhale slowly	take the second puff as soon as possible after the first puff	call your doctor	I don't know	I don't know	can help improve breathing capacity	avoiding triggers, such as dust and cigarette smoke	I don't know	you don't need to use your peak flow meter while you are taking the pills
47	Female	Housewife	Secondary	Present	YES	Odor cold	No	No	No	No	A little of the time	Once a day	Once a week	3 or more times per day	Somewhat controlled	13	Uncontrolled	12.5	Correct	Incorrect	Don't know	Incorrect	Incorrect	Incorrect	Correct	Incorrect	Incorrect	Don't know	Incorrect	Correct	Incorrect	Incorrect	Incorrect	Incorrect	get a flu vaccine	is the same as taking four puffs once a day	I don't know	don't need to be taken every day	put the mouthpiece in your mouth and then inhale and exhale	help prevent future flare-ups	Inhale slowly	take the second puff as soon as possible after the first puff	count how fast you are breathing	I don't know	it can tell you when you can decrease your medicines	can help improve breathing capacity	taking daily medicine	always cause wheezing	you don't need to use your peak flow meter while you are taking the pills
51	Female	Housewife	Illiterate	Present	YES	Dust	No	Yes	Yes	No	Most of the time	Not at all	Once or twice	Once a week or less	Completely controlled	23	Partially controlled	18.75	Incorrect	Incorrect	Incorrect	Correct	Incorrect	Correct	Correct	Correct	Incorrect	Incorrect	Don't know	Incorrect	Incorrect	Incorrect	Incorrect	Incorrect	Take medicines before meals	is the same as taking one puff four times a day	your lungs are not sensitive to irritants	help prevent future symptoms	take a deep breath and then blow into the mouthpiece slowly	should not be taken more than three or four times a day	Inhale slowly	hold your breath for several seconds	count how fast you are breathing	is really not harmful	I don't know	can trigger symptoms because the lungs are not taking in enough oxygen	taking daily medicine	cannot be triggered by strong emotions	you don't need to use your peak flow meter while you are taking the pills
36	Male	Army personnel	Literate	Present	NO		No	Yes	Yes	Yes	Some of the time	Not at all	Not at all	1 or 2 times per day	Completely controlled	20	Partially controlled	18.75	Incorrect	Incorrect	Correct	Incorrect	Don't know	Don't know	Don't know	Correct	Correct	Incorrect	Don't know	Incorrect	Incorrect	Incorrect	Don't know	Correct	go to the emergency room at the first sign of symptoms	is the same as taking one puff four times a day	you should still avoid triggers	make you breathe better right after you take them	I don't know	I don't know	I don't know	hold your breath for several seconds	change your immediate environment	is a good way to manage symptoms caused by exercise	I don't know	can trigger symptoms because the lungs are not taking in enough oxygen	taking daily medicine	usually occur suddenly without warning	I don't know
40	Male	Army personnel	Secondary	Absent	NO		No	No	No	Yes	A little of the time	Not at all	Once or twice	2 or 3 times per week	Well controlled	20	Partially controlled	50	Correct	Incorrect	Correct	Correct	Incorrect	Correct	Correct	Incorrect	Incorrect	Incorrect	Incorrect	Correct	Incorrect	Incorrect	Incorrect	Incorrect	get a flu vaccine	is the same as taking one puff four times a day	you should still avoid triggers	help prevent future symptoms	start exhaling and then put the mouth- piece in your mouth	should not be taken more than three or four times a day	Inhale slowly	keep taking puffs until you feel better	count how fast you are breathing	is really not harmful	you can see how well you can inhale	can help improve breathing capacity	taking daily medicine	usually occur suddenly without warning	your symptoms can't get worse while you are taking the pills
28	Female	Housewife	Higher Secondary	Absent	NO		No	Yes	No	No	Most of the time	Once or twice a week	Once or twice	2 or 3 times per week	Well controlled	20	Partially controlled	43.75	Don't know	Don't know	Incorrect	Don't know	Incorrect	Don't know	Correct	Don't know	Don't know	Don't know	Don't know	Correct	Incorrect	Don't know	Don't know	Correct	I don't know	I don't know	it is OK to skip some doses of medicine	I don't know	take a deep breath and then blow into the mouthpiece slowly	I don't know	Inhale slowly	I don't know	I don't know	I don't know	I don't know	can help improve breathing capacity	avoiding triggers, such as dust and cigarette smoke	I don't know	I don't know
50	Male	Farmer	Literate	Absent	NO		No	Yes	No	Yes	Some of the time	Once a day	Not at all	2 or 3 times per week	Somewhat controlled	16	Uncontrolled	6.25	Incorrect	Incorrect	Correct	Incorrect	Don't know	Correct	Correct	Correct	Don't know	Incorrect	Incorrect	Correct	Incorrect	Don't know	Incorrect	Incorrect	go to the emergency room at the first sign of symptoms	is the same as taking one puff four times a day	you should still avoid triggers	make you breathe better right after you take them	I don't know	should not be taken more than three or four times a day	Inhale slowly	hold your breath for several seconds	I don't know	is really not harmful	you can have a way to compare yourself to other people with asthma	can help improve breathing capacity	avoiding triggers, such as dust and cigarette smoke	I don't know	you don't need to use your peak flow meter while you are taking the pills
36	Female	Housewife	Secondary	Present	NO		No	No	No	No	A little of the time	Once or twice a week	Once or twice	1 or 2 times per day	Well controlled	18	Uncontrolled	12.5	Incorrect	Incorrect	Incorrect	Don't know	Incorrect	Don't know	Correct	Incorrect	Incorrect	Incorrect	Don't know	Correct	Don't know	Don't know	Don't know	Correct	go to the emergency room at the first sign of symptoms	is the same as taking one puff four times a day	it is OK to skip some doses of medicine	I don't know	take a deep breath and then blow into the mouthpiece slowly	I don't know	Inhale slowly	wash the inhaler in a tub of water	call your doctor	is really not harmful	I don't know	can help improve breathing capacity	I don't know	I don't know	I don't know
30	Female	Army personnel	University	Absent	YES	Dustdirt	No	Yes	No	No	Most of the time	Not at all	Not at all	1 or 2 times per day	Completely controlled	22	Partially controlled	31.25	Correct	Incorrect	Correct	Correct	Don't know	Don't know	Correct	Don't know	Incorrect	Don't know	Incorrect	Correct	Incorrect	Don't know	Incorrect	Incorrect	get a flu vaccine	is the same as taking one puff four times a day	you should still avoid triggers	help prevent future symptoms	I don't know	I don't know	Inhale slowly	I don't know	count how fast you are breathing	I don't know	it can tell you when you can decrease your medicines	can help improve breathing capacity	avoiding triggers, such as dust and cigarette smoke	I don't know	your symptoms can't get worse while you are taking the pills
50	Female	Housewife	Literate	Absent	NO		No	No	No	No	Most of the time	Once or twice a week	Not at all	Once a week or less	Well controlled	22	Partially controlled	31.25	Correct	Don't know	Incorrect	Correct	Incorrect	Incorrect	Correct	Correct	Incorrect	Don't know	Incorrect	Correct	Incorrect	Don't know	Correct	Incorrect	get a flu vaccine	I don't know	it is OK to skip some doses of medicine	help prevent future symptoms	start exhaling and then put the mouth- piece in your mouth	have no side effects	Inhale slowly	hold your breath for several seconds	call your doctor	I don't know	it can tell you when you can decrease your medicines	can help improve breathing capacity	avoiding triggers, such as dust and cigarette smoke	I don't know	you should finish the prescription even if you feel better after several doses
14	Female	Others	University	Present	YES	Dustdirt	No	No	No	No	A little of the time	Once or twice a week	Not at all	None	Somewhat controlled	21	Partially controlled	43.25	Incorrect	Incorrect	Correct	Correct	Incorrect	Don't know	Don't know	Don't know	Correct	Don't know	Don't know	Correct	Incorrect	Don't know	Don't know	Correct	go to the emergency room at the first sign of symptoms	is the same as taking one puff four times a day	you should still avoid triggers	help prevent future symptoms	put the mouthpiece in your mouth and then inhale and exhale	I don't know	I don't know	I don't know	change your immediate environment	I don't know	I don't know	can help improve breathing capacity	avoiding triggers, such as dust and cigarette smoke	I don't know	I don't know
41	Female	Others	Higher Secondary	Absent	NO		No	No	No	No	Most of the time	Not at all	Once or twice	2 or 3 times per week	Well controlled	21	Partially controlled	37.5	Incorrect	Correct	Incorrect	Correct	Incorrect	Don't know	Incorrect	Correct	Incorrect	Incorrect	Incorrect	Correct	Correct	Incorrect	Incorrect	Incorrect	take steroids in pill form	is not the same as any other regimen	you are probably cured of asthma	help prevent future symptoms	take a deep breath and then blow into the mouthpiece slowly	I don't know	inhale quickly	hold your breath for several seconds	call your doctor	is really not harmful	you can see how well you can inhale	can help improve breathing capacity	there is no known cure for asthma	usually occur suddenly without warning	you don't need to use your peak flow meter while you are taking the pills
46	Female	Housewife	Secondary	Absent	YES	dust	No	No	No	No	A little of the time	Once or twice a week	Once or twice	2 or 3 times per week	Well controlled	19	Uncontrolled	12.5	Don't know	Incorrect	Don't know	Incorrect	Correct	Don't know	Correct	Incorrect	Incorrect	Don't know	Don't know	Incorrect	Incorrect	Incorrect	Incorrect	Don't know	I don't know	is the same as taking one puff four times a day	I don't know	make you breathe better right after you take them	take a deep breath then blow into the mouthpiece as fast as you can	I don't know	Inhale slowly	take the second puff as soon as possible after the first puff	take some doses of steroid medicine	I don't know	I don't know	is only good if done for at least 30 minutes at a time	avoiding triggers, such as dust and cigarette smoke	always cause wheezing	you don't have to avoid triggers while you are taking the pills
36	Female	Housewife	Literate	Absent	NO		No	No	No	No	Most of the time	Not at all	Not at all	None	Well controlled	24	Controlled	15.21	Incorrect	Correct	Correct	Incorrect	Incorrect	Incorrect	Correct	Correct	Incorrect	Correct	Incorrect	Don't know	Incorrect	Incorrect	Don't know	Incorrect	go to the emergency room at the first sign of symptoms	is not the same as any other regimen	you should still avoid triggers	make you breathe better right after you take them	take a deep breath and then blow into the mouthpiece slowly	have no side effects	Inhale slowly	hold your breath for several seconds	call your doctor	may mean you need more maintenance medicine	you can see how well you can inhale	I don't know	taking daily medicine	always cause wheezing	I don't know
41	Female	Housewife	Literate	Absent	NO		No	No	No	No	A little of the time	Once or twice a week	Not at all	None	Somewhat controlled	21	Partially controlled	15.21	Don't know	Incorrect	Don't know	Don't know	Don't know	Incorrect	Correct	Incorrect	Incorrect	Incorrect	Don't know	Don't know	Don't know	Don't know	Don't know	Don't know	I don't know	can be arranged in any way as long as you take a total of four puffs a day	I don't know	I don't know	I don't know	have no side effects	Inhale slowly	keep taking puffs until you feel better	call your doctor	is a good way to manage symptoms caused by exercise	I don't know	I don't know	I don't know	I don't know	I don't know
38	Male	Army personnel	Literate	Absent	NO		Yes	No	No	No	Most of the time	Once a day	2-3 nights a week	1 or 2 times per day	Poorly controlled	13	Uncontrolled	18.75	Incorrect	Incorrect	Correct	Correct	Correct	Correct	Correct	Correct	Correct	Correct	Incorrect	Incorrect	Incorrect	Incorrect	Correct	Correct	Take medicines before meals	can be arranged in any way as long as you take a total of four puffs a day	you should still avoid triggers	help prevent future symptoms	take a deep breath then blow into the mouthpiece as fast as you can	should not be taken more than three or four times a day	Inhale slowly	hold your breath for several seconds	change your immediate environment	may mean you need more maintenance medicine	it can tell you when you can decrease your medicines	can trigger symptoms because the lungs are not taking in enough oxygen	avoiding triggers, such as dust and cigarette smoke	usually occur suddenly without warning	you should finish the prescription even if you feel better after several doses
27	Female	Others	Higher Secondary	Absent	YES		No	Yes	No	No	Most of the time	Not at all	Not at all	None	Well controlled	24	Partially controlled	25	Incorrect	Incorrect	Incorrect	Incorrect	Incorrect	Incorrect	Don't know	Incorrect	Incorrect	Incorrect	Correct	Correct	Incorrect	Incorrect	Incorrect	Incorrect	take steroids in pill form	is the same as taking four puffs once a day	you are probably cured of asthma	can only be taken in pill form	start exhaling and then put the mouth- piece in your mouth	do not cause you to become tolerant to medicine	I don't know	wash the inhaler in a tub of water	count how fast you are breathing	is really not harmful	you can detect small changes in lung function even before symptoms start	can help improve breathing capacity	taking daily medicine	always cause wheezing	you don't have to avoid triggers while you are taking the pills
44	Female	Housewife	Higher Secondary	Present	YES		No	No	No	No	Some of the time	Once or twice a week	Not at all	1 or 2 times per day	Somewhat controlled	17	Uncontrolled	31.25	Incorrect	Incorrect	Correct	Incorrect	Incorrect	Incorrect	Correct	Incorrect	Incorrect	Incorrect	Incorrect	Incorrect	Don't know	Don't know	Incorrect	Incorrect	Take medicines before meals	is the same as taking one puff four times a day	you should still avoid triggers	make you breathe better right after you take them	take a deep breath and then blow into the mouthpiece slowly	have no side effects	Inhale slowly	keep taking puffs until you feel better	count how fast you are breathing	is really not harmful	it can tell you when you can decrease your medicines	is only good if done for at least 30 minutes at a time	I don't know	I don't know	you don't need to use your peak flow meter while you are taking the pills
32	Female	Housewife	Illiterate	Absent	NO		No	No	No	No	Most of the time	Not at all	Not at all	None	Well controlled	24	Partially controlled	56.25	Incorrect	Correct	Correct	Incorrect	Incorrect	Correct	Correct	Correct	Incorrect	Incorrect	Incorrect	Correct	Incorrect	Incorrect	Incorrect	Correct	Take medicines before meals	is not the same as any other regimen	you should still avoid triggers	make you breathe better right after you take them	take a deep breath and then blow into the mouthpiece slowly	should not be taken more than three or four times a day	Inhale slowly	hold your breath for several seconds	call your doctor	is really not harmful	it can tell you when you can decrease your medicines	can help improve breathing capacity	taking daily medicine	always cause wheezing	your symptoms can't get worse while you are taking the pills
46	Male	Others	Literate	Present	NO		Yes	Yes	No	No	Most of the time	Once or twice a week	Not at all	1 or 2 times per day	Somewhat controlled	19	Uncontrolled	18.75	Correct	Incorrect	Incorrect	Incorrect	Don't know	Incorrect	Correct	Incorrect	Incorrect	Don't know	Incorrect	Correct	Incorrect	Incorrect	Don't know	Don't know	get a flu vaccine	is the same as taking four puffs once a day	it is OK to skip some doses of medicine	make you breathe better right after you take them	I don't know	help prevent future flare-ups	Inhale slowly	take the second puff as soon as possible after the first puff	count how fast you are breathing	I don't know	it can tell you when you can decrease your medicines	can help improve breathing capacity	avoiding triggers, such as dust and cigarette smoke	cannot be triggered by strong emotions	I don't know
41	Female	Army personnel	Higher Secondary	Present	YES	Dust	No	No	No	No	A little of the time	Not at all	Not at all	None	Completely controlled	24	Partially controlled	25	Incorrect	Incorrect	Correct	Don't know	Don't know	Incorrect	Correct	Don't know	Don't know	Incorrect	Don't know	Incorrect	Don't know	Don't know	Incorrect	Incorrect	Take medicines before meals	is the same as taking one puff four times a day	you should still avoid triggers	I don't know	I don't know	do not cause you to become tolerant to medicine	Inhale slowly	I don't know	I don't know	may mean you can take less maintenance medicine	I don't know	can trigger symptoms because the lungs are not taking in enough oxygen	I don't know	I don't know	your symptoms can't get worse while you are taking the pills
18	Male	Others	Secondary	Absent	YES	cold	No	No	No	No	Some of the time	Once or twice a week	Not at all	2 or 3 times per week	Well controlled	19	Uncontrolled	12.5	Correct	Incorrect	Incorrect	Incorrect	Incorrect	Incorrect	Correct	Correct	Incorrect	Incorrect	Incorrect	Correct	Incorrect	Incorrect	Incorrect	Incorrect	get a flu vaccine	is the same as taking one puff four times a day	it is OK to skip some doses of medicine	make you breathe better right after you take them	take a deep breath and then blow into the mouthpiece slowly	help prevent future flare-ups	Inhale slowly	hold your breath for several seconds	call your doctor	is really not harmful	it can tell you when you can decrease your medicines	can help improve breathing capacity	taking daily medicine	usually occur suddenly without warning	you don't have to avoid triggers while you are taking the pills
38	Female	Housewife	Higher Secondary	Present	YES	Dust	No	No	No	No	Some of the time	Once a day	Not at all	None	Well controlled	19	Uncontrolled	25	Incorrect	Incorrect	Incorrect	Correct	Incorrect	Correct	Correct	Correct	Don't know	Don't know	Don't know	Incorrect	Incorrect	Don't know	Incorrect	Incorrect	take steroids in pill form	is the same as taking one puff four times a day	your lungs are not sensitive to irritants	help prevent future symptoms	take a deep breath and then blow into the mouthpiece slowly	should not be taken more than three or four times a day	Inhale slowly	hold your breath for several seconds	I don't know	I don't know	I don't know	can trigger symptoms because the lungs are not taking in enough oxygen	taking daily medicine	I don't know	you don't need to use your peak flow meter while you are taking the pills
72	Male	Others	Secondary	Absent	NO		Yes	No	Yes	No	Most of the time	Not at all	Not at all	None	Well controlled	24	Partially controlled	12.5	Correct	Incorrect	Incorrect	Incorrect	Incorrect	Incorrect	Incorrect	Correct	Incorrect	Don't know	Incorrect	Incorrect	Incorrect	Incorrect	Incorrect	Incorrect	get a flu vaccine	is the same as taking four puffs once a day	it is OK to skip some doses of medicine	make you breathe better right after you take them	start exhaling and then put the mouth- piece in your mouth	help prevent future flare-ups	inhale quickly	hold your breath for several seconds	call your doctor	I don't know	it can tell you when you can decrease your medicines	is only good if done for at least 30 minutes at a time	taking daily medicine	always cause wheezing	your symptoms can't get worse while you are taking the pills
27	Male	Army personnel	Higher Secondary	Absent	NO		No	No	No	No	Most of the time	Not at all	Not at all	1 or 2 times per day	Well controlled	21	Partially controlled	37.5	Incorrect	Incorrect	Correct	Incorrect	Incorrect	Correct	Correct	Correct	Incorrect	Correct	Incorrect	Correct	Incorrect	Incorrect	Incorrect	Incorrect	Take medicines before meals	is the same as taking one puff four times a day	you should still avoid triggers	make you breathe better right after you take them	start exhaling and then put the mouth- piece in your mouth	should not be taken more than three or four times a day	Inhale slowly	hold your breath for several seconds	call your doctor	may mean you need more maintenance medicine	it can tell you when you can decrease your medicines	can help improve breathing capacity	taking daily medicine	always cause wheezing	you don't have to avoid triggers while you are taking the pills
43	Female	Farmer	Secondary	Absent	YES		No	Yes	No	Yes	Some of the time	3-6 times a week	Not at all	None	Somewhat controlled	19	Uncontrolled	6.25	Don't know	Don't know	Incorrect	Correct	Incorrect	Incorrect	Correct	Correct	Incorrect	Don't know	Incorrect	Correct	Incorrect	Incorrect	Incorrect	Correct	I don't know	I don't know	you are probably cured of asthma	help prevent future symptoms	put the mouthpiece in your mouth and then inhale and exhale	do not cause you to become tolerant to medicine	Inhale slowly	hold your breath for several seconds	call your doctor	I don't know	you can see how well you can inhale	can help improve breathing capacity	avoiding triggers, such as dust and cigarette smoke	usually occur suddenly without warning	you don't need to use your peak flow meter while you are taking the pills
58	Female	Housewife	Literate	Present	YES	dust	No	Yes	No	Yes	A little of the time	Not at all	Not at all	1 or 2 times per day	Completely controlled	21	Partially controlled	31.25	Don't know	Incorrect	Correct	Incorrect	Incorrect	Don't know	Correct	Correct	Don't know	Don't know	Don't know	Incorrect	Don't know	Don't know	Don't know	Don't know	I don't know	is the same as taking one puff four times a day	you should still avoid triggers	make you breathe better right after you take them	start exhaling and then put the mouth- piece in your mouth	I don't know	Inhale slowly	hold your breath for several seconds	I don't know	I don't know	I don't know	is only good if done for at least 30 minutes at a time	I don't know	I don't know	I don't know
39	Female	Housewife	Literate	Absent	YES	dust	No	No	No	No	Most of the time	Not at all	Once or twice	2 or 3 times per week	Well controlled	21	Partially controlled	18.75	Incorrect	Correct	Correct	Correct	Don't know	Incorrect	Correct	Correct	Incorrect	Don't know	Don't know	Incorrect	Incorrect	Incorrect	Don't know	Incorrect	go to the emergency room at the first sign of symptoms	is not the same as any other regimen	you should still avoid triggers	help prevent future symptoms	I don't know	help prevent future flare-ups	Inhale slowly	hold your breath for several seconds	call your doctor	I don't know	I don't know	is only good if done for at least 30 minutes at a time	taking daily medicine	cannot be triggered by strong emotions	I don't know
36	Female	Others	Higher Secondary	Present	YES	dust	No	No	No	No	Most of the time	Not at all	Not at all	Once a week or less	Completely controlled	24	Partially controlled	37.5	Correct	Incorrect	Incorrect	Incorrect	Don't know	Incorrect	Correct	Correct	Don't know	Incorrect	Incorrect	Correct	Incorrect	Correct	Incorrect	Incorrect	get a flu vaccine	is the same as taking four puffs once a day	you are probably cured of asthma	make you breathe better right after you take them	I don't know	do not cause you to become tolerant to medicine	Inhale slowly	hold your breath for several seconds	I don't know	is really not harmful	it can tell you when you can decrease your medicines	can help improve breathing capacity	taking daily medicine	can occur when several minor triggers come together	you don't need to use your peak flow meter while you are taking the pills
36	Male	Army personnel	Secondary	Absent	YES		No	Yes	No	No	Most of the time	Not at all	Once or twice	1 or 2 times per day	Completely controlled	21	Partially controlled	25	Don't know	Incorrect	Incorrect	Incorrect	Incorrect	Incorrect	Correct	Correct	Incorrect	Incorrect	Correct	Incorrect	Incorrect	Incorrect	Don't know	Incorrect	I don't know	is the same as taking one puff four times a day	you are probably cured of asthma	make you breathe better right after you take them	put the mouthpiece in your mouth and then inhale and exhale	have no side effects	Inhale slowly	hold your breath for several seconds	call your doctor	is really not harmful	you can detect small changes in lung function even before symptoms start	is only good if done for at least 30 minutes at a time	avoiding triggers, such as dust and cigarette smoke	usually occur suddenly without warning	I don't know
48	Female	Housewife	Higher Secondary	Absent	YES	cold	No	No	No	No	Most of the time	Not at all	Not at all	2 or 3 times per week	Well controlled	22	Partially controlled	37.5	Incorrect	Correct	Correct	Correct	Incorrect	Incorrect	Correct	Correct	Incorrect	Don't know	Incorrect	Incorrect	Incorrect	Correct	Don't know	Correct	go to the emergency room at the first sign of symptoms	is not the same as any other regimen	you should still avoid triggers	help prevent future symptoms	start exhaling and then put the mouth- piece in your mouth	help prevent future flare-ups	Inhale slowly	hold your breath for several seconds	call your doctor	I don't know	you can see how well you can inhale	is only good if done for at least 30 minutes at a time	taking daily medicine	can occur when several minor triggers come together	I don't know
34	Male	Army personnel	Secondary	Present	YES	dust	No	No	No	No	A little of the time	Not at all	Not at all	1 or 2 times per day	Well controlled	20	Partially controlled	43.75	Incorrect	Incorrect	Don't know	Incorrect	Don't know	Incorrect	Incorrect	Correct	Correct	Incorrect	Correct	Incorrect	Incorrect	Correct	Incorrect	Incorrect	take steroids in pill form	can be arranged in any way as long as you take a total of four puffs a day	I don't know	don't need to be taken every day	I don't know	have no side effects	inhale quickly	hold your breath for several seconds	change your immediate environment	is a good way to manage symptoms caused by exercise	you can detect small changes in lung function even before symptoms start	is only good if done for at least 30 minutes at a time	using a peak flow meter	can occur when several minor triggers come together	your symptoms can't get worse while you are taking the pills
40	Male	Army personnel	Higher Secondary	Present	YES		No	No	No	Yes	A little of the time	Once or twice a week	Not at all	None	Completely controlled	23	Partially controlled	12.5	Don't know	Don't know	Correct	Don't know	Don't know	Don't know	Don't know	Don't know	Incorrect	Incorrect	Don't know	Correct	Incorrect	Incorrect	Incorrect	Incorrect	I don't know	I don't know	you should still avoid triggers	I don't know	I don't know	I don't know	I don't know	I don't know	take some doses of steroid medicine	is really not harmful	I don't know	can help improve breathing capacity	avoiding triggers, such as dust and cigarette smoke	always cause wheezing	you don't have to avoid triggers while you are taking the pills
41	Female	Farmer	Literate	Absent	YES		No	Yes	No	No	Most of the time	Once a day	Not at all	2 or 3 times per week	Well controlled	19	Uncontrolled	25	Incorrect	Correct	Incorrect	Incorrect	Incorrect	Correct	Incorrect	Correct	Incorrect	Correct	Incorrect	Correct	Incorrect	Correct	Incorrect	Don't know	Take medicines before meals	is not the same as any other regimen	it is OK to skip some doses of medicine	make you breathe better right after you take them	take a deep breath and then blow into the mouthpiece slowly	should not be taken more than three or four times a day	inhale quickly	hold your breath for several seconds	call your doctor	may mean you need more maintenance medicine	it can tell you when you can decrease your medicines	can help improve breathing capacity	using a peak flow meter	can occur when several minor triggers come together	you don't have to avoid triggers while you are taking the pills
35	Female	Others	Literate	Present	YES	dust	No	No	No	No	A little of the time	Once or twice a week	4 or more nights a week	None	Somewhat controlled	20	Uncontrolled	15.21	Correct	Incorrect	Incorrect	Incorrect	Don't know	Don't know	Correct	Incorrect	Incorrect	Don't know	Incorrect	Don't know	Incorrect	Correct	Correct	Incorrect	get a flu vaccine	is the same as taking four puffs once a day	your lungs are not sensitive to irritants	don't need to be taken every day	I don't know	I don't know	Inhale slowly	take the second puff as soon as possible after the first puff	count how fast you are breathing	I don't know	you can see how well you can inhale	I don't know	avoiding triggers, such as dust and cigarette smoke	can occur when several minor triggers come together	you should finish the prescription even if you feel better after several doses
55	Female	Housewife	Literate	Absent	YES	cold	No	No	No	No	A little of the time	Once or twice a week	Once or twice	2 or 3 times per week	Well controlled	19	Uncontrolled	18.75	Correct	Incorrect	Correct	Incorrect	Incorrect	Incorrect	Incorrect	Incorrect	Correct	Incorrect	Incorrect	Incorrect	Incorrect	Correct	Incorrect	Incorrect	get a flu vaccine	is the same as taking one puff four times a day	you should still avoid triggers	make you breathe better right after you take them	take a deep breath and then blow into the mouthpiece slowly	help prevent future flare-ups	press your inhaler several times while you are inhaling	keep taking puffs until you feel better	change your immediate environment	may mean you can take less maintenance medicine	you can see how well you can inhale	is only good if done for at least 30 minutes at a time	avoiding triggers, such as dust and cigarette smoke	can occur when several minor triggers come together	you don't need to use your peak flow meter while you are taking the pills
18	Male	Others	Higher Secondary	Present	YES	Dust	No	No	No	No	Most of the time	Once or twice a week	Once or twice	None	Well controlled	22	Partially controlled	25	Don't know	Don't know	Correct	Correct	Don't know	Incorrect	Correct	Incorrect	Correct	Incorrect	Incorrect	Don't know	Don't know	Don't know	Correct	Correct	I don't know	I don't know	you should still avoid triggers	help prevent future symptoms	I don't know	have no side effects	Inhale slowly	keep taking puffs until you feel better	change your immediate environment	is really not harmful	you can have a way to compare yourself to other people with asthma	I don't know	I don't know	I don't know	you should finish the prescription even if you feel better after several doses
38	Male	Housewife	Illiterate	Absent	YES	Dust	No	No	No	No	A little of the time	3-6 times a week	2-3 nights a week	1 or 2 times per day	Somewhat controlled	14	Uncontrolled	43.75	Incorrect	Correct	Correct	Correct	Incorrect	Incorrect	Correct	Correct	Incorrect	Don't know	Incorrect	Incorrect	Incorrect	Correct	Don't know	Correct	go to the emergency room at the first sign of symptoms	is not the same as any other regimen	you should still avoid triggers	help prevent future symptoms	start exhaling and then put the mouth- piece in your mouth	help prevent future flare-ups	Inhale slowly	hold your breath for several seconds	call your doctor	I don't know	you can see how well you can inhale	is only good if done for at least 30 minutes at a time	taking daily medicine	can occur when several minor triggers come together	I don't know
57	Male	Others	University	Present	YES	Cold	No	No	Yes	No	Most of the time	Not at all	Not at all	None	Completely controlled	25	Controlled	43.75	Incorrect	Don't know	Don't know	Incorrect	Don't know	Incorrect	Correct	Incorrect	Don't know	Incorrect	Don't know	Correct	Incorrect	Don't know	Don't know	Don't know	Take medicines before meals	I don't know	I don't know	make you breathe better right after you take them	I don't know	help prevent future flare-ups	Inhale slowly	keep taking puffs until you feel better	I don't know	is really not harmful	I don't know	can help improve breathing capacity	taking daily medicine	I don't know	I don't know
58	Male	Small business person	Literate	Absent	NO		Yes	No	No	No	Most of the time	Once or twice a week	Once or twice	1 or 2 times per day	Somewhat controlled	18	Uncontrolled	43.75	Incorrect	Incorrect	Incorrect	Don't know	Don't know	Incorrect	Correct	Incorrect	Correct	Don't know	Correct	Don't know	Incorrect	Don't know	Correct	Incorrect	Take medicines before meals	is the same as taking one puff four times a day	it is OK to skip some doses of medicine	I don't know	I don't know	have no side effects	Inhale slowly	wash the inhaler in a tub of water	change your immediate environment	I don't know	you can detect small changes in lung function even before symptoms start	I don't know	taking daily medicine	I don't know	you should finish the prescription even if you feel better after several doses
39	Female	Housewife	Literate	Absent	NO		No	No	No	No	A little of the time	Not at all	Not at all	Once a week or less	Well controlled	22	Partially controlled	18.75	Correct	Don't know	Correct	Incorrect	Incorrect	Incorrect	Correct	Incorrect	Don't know	Incorrect	Don't know	Correct	Incorrect	Incorrect	Incorrect	Incorrect	get a flu vaccine	I don't know	you should still avoid triggers	don't need to be taken every day	take a deep breath and then blow into the mouthpiece slowly	help prevent future flare-ups	Inhale slowly	wash the inhaler in a tub of water	I don't know	is really not harmful	I don't know	can help improve breathing capacity	taking daily medicine	cannot be triggered by strong emotions	your symptoms can't get worse while you are taking the pills
29	Female	Army personnel	Higher Secondary	Present	YES	Dust	No	No	No	No	Most of the time	Not at all	Once or twice	None	Well controlled	23	Partially controlled	56.25	Incorrect	Incorrect	Incorrect	Incorrect	Don't know	Incorrect	Correct	Incorrect	Incorrect	Don't know	Incorrect	Incorrect	Incorrect	Incorrect	Incorrect	Incorrect	go to the emergency room at the first sign of symptoms	is the same as taking four puffs once a day	your lungs are not sensitive to irritants	don't need to be taken every day	I don't know	have no side effects	Inhale slowly	keep taking puffs until you feel better	call your doctor	I don't know	you can have a way to compare yourself to other people with asthma	can trigger symptoms because the lungs are not taking in enough oxygen	avoiding triggers, such as dust and cigarette smoke	cannot be triggered by strong emotions	your symptoms can't get worse while you are taking the pills
53	Male	Small business person	Higher Secondary	Absent	NO		No	No	No	No	Most of the time	More than once a day	2-3 nights a week	None	Completely controlled	18	Uncontrolled	15.21	Correct	Incorrect	Incorrect	Incorrect	Incorrect	Incorrect	Correct	Incorrect	Incorrect	Don't know	Don't know	Don't know	Don't know	Don't know	Don't know	Don't know	get a flu vaccine	is the same as taking four puffs once a day	it is OK to skip some doses of medicine	make you breathe better right after you take them	take a deep breath and then blow into the mouthpiece slowly	help prevent future flare-ups	Inhale slowly	keep taking puffs until you feel better	count how fast you are breathing	I don't know	I don't know	I don't know	I don't know	I don't know	I don't know
36	Male	Army personnel	Secondary	Present	YES	Dust	No	No	No	Yes	A little of the time	Once or twice a week	4 or more nights a week	None	Somewhat controlled	17	Uncontrolled	43.75	Incorrect	Correct	Correct	Correct	Incorrect	Incorrect	Correct	Correct	Incorrect	Don't know	Incorrect	Incorrect	Incorrect	Correct	Don't know	Correct	go to the emergency room at the first sign of symptoms	is not the same as any other regimen	you should still avoid triggers	help prevent future symptoms	start exhaling and then put the mouth- piece in your mouth	help prevent future flare-ups	Inhale slowly	hold your breath for several seconds	call your doctor	I don't know	you can see how well you can inhale	is only good if done for at least 30 minutes at a time	taking daily medicine	can occur when several minor triggers come together	I don't know
34	Male	Army personnel	Higher Secondary	Present	NO		No	No	No	No	A little of the time	Once or twice a week	Not at all	1 or 2 times per day	Well controlled	19	Uncontrolled	18.75	Incorrect	Correct	Correct	Correct	Incorrect	Incorrect	Correct	Correct	Incorrect	Don't know	Incorrect	Incorrect	Incorrect	Correct	Don't know	Correct	go to the emergency room at the first sign of symptoms	is not the same as any other regimen	you should still avoid triggers	help prevent future symptoms	start exhaling and then put the mouth- piece in your mouth	help prevent future flare-ups	Inhale slowly	hold your breath for several seconds	call your doctor	I don't know	you can see how well you can inhale	is only good if done for at least 30 minutes at a time	taking daily medicine	can occur when several minor triggers come together	I don't know
21	Male	Others	Higher Secondary	Absent	NO		No	No	No	No	Most of the time	Not at all	Not at all	1 or 2 times per day	Well controlled	21	Partially controlled	25	Incorrect	Don't know	Don't know	Don't know	Don't know	Don't know	Don't know	Incorrect	Incorrect	Don't know	Don't know	Correct	Incorrect	Incorrect	Don't know	Correct	Take medicines before meals	I don't know	I don't know	I don't know	I don't know	I don't know	I don't know	wash the inhaler in a tub of water	take some doses of steroid medicine	I don't know	I don't know	can help improve breathing capacity	avoiding triggers, such as dust and cigarette smoke	cannot be triggered by strong emotions	I don't know
52	Male	Others	Literate	Absent	NO		No	Yes	No	No	A little of the time	Not at all	Not at all	None	Well controlled	23	Partially controlled	68.75	Correct	Incorrect	Incorrect	Correct	Incorrect	Incorrect	Correct	Correct	Correct	Incorrect	Incorrect	Incorrect	Incorrect	Correct	Incorrect	Incorrect	get a flu vaccine	is the same as taking one puff four times a day	it is OK to skip some doses of medicine	help prevent future symptoms	take a deep breath and then blow into the mouthpiece slowly	help prevent future flare-ups	Inhale slowly	hold your breath for several seconds	change your immediate environment	is really not harmful	it can tell you when you can decrease your medicines	is only good if done for at least 30 minutes at a time	avoiding triggers, such as dust and cigarette smoke	can occur when several minor triggers come together	you don't have to avoid triggers while you are taking the pills
47	Female	Housewife	Literate	Absent	NO		No	No	No	No	Most of the time	Once or twice a week	Once or twice	1 or 2 times per day	Well controlled	19	Uncontrolled	12.5	Incorrect	Correct	Correct	Don't know	Don't know	Incorrect	Incorrect	Incorrect	Don't know	Don't know	Incorrect	Don't know	Don't know	Don't know	Don't know	Incorrect	go to the emergency room at the first sign of symptoms	is not the same as any other regimen	you should still avoid triggers	I don't know	I don't know	have no side effects	press your inhaler several times while you are inhaling	keep taking puffs until you feel better	I don't know	I don't know	you can have a way to compare yourself to other people with asthma	I don't know	I don't know	I don't know	I don't know
34	Female	Army personnel	Higher Secondary	Present	YES	dust	No	No	No	No	Most of the time	Once or twice a week	Once or twice	1 or 2 times per day	Well controlled	19	Uncontrolled	6.25	Correct	Incorrect	Incorrect	Incorrect	Incorrect	Don't know	Correct	Incorrect	Incorrect	Incorrect	Incorrect	Correct	Incorrect	Incorrect	Incorrect	Incorrect	get a flu vaccine	is the same as taking four puffs once a day	it is OK to skip some doses of medicine	make you breathe better right after you take them	put the mouthpiece in your mouth and then inhale and exhale	I don't know	Inhale slowly	keep taking puffs until you feel better	call your doctor	is really not harmful	you can see how well you can inhale	can help improve breathing capacity	avoiding triggers, such as dust and cigarette smoke	always cause wheezing	you don't need to use your peak flow meter while you are taking the pills
16	Female	Others	Secondary	Absent	YES	dust	No	No	No	No	A little of the time	Once or twice a week	Once or twice	Once a week or less	Well controlled	20	Partially controlled	25	Incorrect	Incorrect	Incorrect	Don't know	Incorrect	Incorrect	Don't know	Incorrect	Incorrect	Incorrect	Incorrect	Incorrect	Incorrect	Incorrect	Correct	Don't know	take steroids in pill form	can be arranged in any way as long as you take a total of four puffs a day	you are probably cured of asthma	I don't know	start exhaling and then put the mouth- piece in your mouth	have no side effects	I don't know	keep taking puffs until you feel better	call your doctor	may mean you can take less maintenance medicine	it can tell you when you can decrease your medicines	is only good if done for at least 30 minutes at a time	avoiding triggers, such as dust and cigarette smoke	cannot be triggered by strong emotions	you should finish the prescription even if you feel better after several doses
32	Female	Others	Higher Secondary	Absent	YES	Dust	No	Yes	No	Yes	A little of the time	3-6 times a week	Not at all	Once a week or less	Somewhat controlled	19	Uncontrolled	18.75	Correct	Incorrect	Correct	Incorrect	Incorrect	Incorrect	Don't know	Incorrect	Incorrect	Correct	Incorrect	Incorrect	Incorrect	Incorrect	Incorrect	Incorrect	get a flu vaccine	is the same as taking four puffs once a day	you should still avoid triggers	don't need to be taken every day	put the mouthpiece in your mouth and then inhale and exhale	have no side effects	I don't know	keep taking puffs until you feel better	call your doctor	may mean you need more maintenance medicine	you can see how well you can inhale	can trigger symptoms because the lungs are not taking in enough oxygen	avoiding triggers, such as dust and cigarette smoke	usually occur suddenly without warning	you don't need to use your peak flow meter while you are taking the pills
45	Male	Army personnel	Literate	Absent	YES		No	Yes	Yes	No	Some of the time	Not at all	Once or twice	1 or 2 times per day	Somewhat controlled	17	Uncontrolled	37.5	Incorrect	Don't know	Correct	Incorrect	Incorrect	Don't know	Correct	Correct	Don't know	Don't know	Don't know	Correct	Incorrect	Incorrect	Don't know	Incorrect	Take medicines before meals	I don't know	you should still avoid triggers	make you breathe better right after you take them	take a deep breath and then blow into the mouthpiece slowly	I don't know	Inhale slowly	hold your breath for several seconds	I don't know	I don't know	I don't know	can help improve breathing capacity	avoiding triggers, such as dust and cigarette smoke	cannot be triggered by strong emotions	I don't know
37	Female	Housewife	Secondary	Absent	NO		No	No	No	No	Most of the time	Not at all	Not at all	1 or 2 times per day	Poorly controlled	19	Uncontrolled	31.25	Incorrect	Correct	Correct	Incorrect	Correct	Incorrect	Correct	Correct	Correct	Correct	Incorrect	Correct	Incorrect	Incorrect	Don't know	Correct	go to the emergency room at the first sign of symptoms	is not the same as any other regimen	you should still avoid triggers	make you breathe better right after you take them	take a deep breath then blow into the mouthpiece as fast as you can	help prevent future flare-ups	Inhale slowly	hold your breath for several seconds	change your immediate environment	may mean you need more maintenance medicine	you can see how well you can inhale	can help improve breathing capacity	avoiding triggers, such as dust and cigarette smoke	always cause wheezing	I don't know
38	Female	Housewife	Literate	Absent	YES	dustdirt	No	No	No	No	Most of the time	Not at all	Once a week	1 or 2 times per day	Well controlled	19	Uncontrolled	12.75	Incorrect	Incorrect	Incorrect	Correct	Incorrect	Correct	Incorrect	Incorrect	Incorrect	Incorrect	Incorrect	Correct	Incorrect	Incorrect	Don't know	Correct	Take medicines before meals	is the same as taking one puff four times a day	your lungs are not sensitive to irritants	help prevent future symptoms	take a deep breath and then blow into the mouthpiece slowly	should not be taken more than three or four times a day	inhale quickly	wash the inhaler in a tub of water	call your doctor	is a good way to manage symptoms caused by exercise	you can see how well you can inhale	can help improve breathing capacity	taking daily medicine	always cause wheezing	I don't know
36	Female	Housewife	Higher Secondary	Absent	NO		No	No	No	No	A little of the time	Once or twice a week	Once or twice	1 or 2 times per day	Well controlled	18	Uncontrolled	25	Correct	Don't know	Correct	Incorrect	Incorrect	Incorrect	Correct	Correct	Don't know	Incorrect	Don't know	Correct	Don't know	Correct	Correct	Correct	get a flu vaccine	I don't know	you should still avoid triggers	make you breathe better right after you take them	start exhaling and then put the mouth- piece in your mouth	have no side effects	Inhale slowly	hold your breath for several seconds	I don't know	is really not harmful	I don't know	can help improve breathing capacity	I don't know	can occur when several minor triggers come together	you should finish the prescription even if you feel better after several doses
31	Female	Farmer	Higher Secondary	Absent	YES	Dustdirt	No	Yes	No	No	Most of the time	Once or twice a week	Not at all	None	Completely controlled	24	Partially controlled	43.75	Incorrect	Don't know	Correct	Correct	Don't know	Incorrect	Correct	Don't know	Correct	Don't know	Don't know	Correct	Incorrect	Correct	Don't know	Correct	go to the emergency room at the first sign of symptoms	I don't know	you should still avoid triggers	help prevent future symptoms	I don't know	help prevent future flare-ups	Inhale slowly	I don't know	change your immediate environment	I don't know	I don't know	can help improve breathing capacity	taking daily medicine	can occur when several minor triggers come together	I don't know
33	Female	Housewife	Higher Secondary	Absent	NO		No	No	No	No	Most of the time	Not at all	Not at all	2 or 3 times per week	Well controlled	22	Partially controlled	25	Correct	Incorrect	Correct	Correct	Don't know	Don't know	Incorrect	Correct	Incorrect	Don't know	Don't know	Correct	Incorrect	Correct	Don't know	Incorrect	get a flu vaccine	is the same as taking four puffs once a day	you should still avoid triggers	help prevent future symptoms	I don't know	I don't know	Take shallow breaths	hold your breath for several seconds	call your doctor	I don't know	I don't know	can help improve breathing capacity	using a peak flow meter	can occur when several minor triggers come together	I don't know
31	Female	Army personnel	Secondary	Absent	YES	Dustdirt	No	No	No	No	A little of the time	Not at all	Not at all	None	Well controlled	23	Partially controlled	25	Incorrect	Incorrect	Incorrect	Incorrect	Don't know	Incorrect	Correct	Incorrect	Incorrect	Don't know	Incorrect	Incorrect	Incorrect	Incorrect	Incorrect	Incorrect	go to the emergency room at the first sign of symptoms	is the same as taking four puffs once a day	your lungs are not sensitive to irritants	don't need to be taken every day	I don't know	have no side effects	Inhale slowly	keep taking puffs until you feel better	call your doctor	I don't know	you can have a way to compare yourself to other people with asthma	is something that should not be done regularly	avoiding triggers, such as dust and cigarette smoke	cannot be triggered by strong emotions	your symptoms can't get worse while you are taking the pills
47	Female	Housewife	Higher Secondary	Absent	NO		No	No	No	No	A little of the time	Once a day	Once a week	2 or 3 times per week	Well controlled	16	Uncontrolled	18.75	Incorrect	Incorrect	Incorrect	Incorrect	Incorrect	Incorrect	Correct	Don't know	Incorrect	Incorrect	Don't know	Correct	Incorrect	Incorrect	Incorrect	Incorrect	take steroids in pill form	is the same as taking one puff four times a day	it is OK to skip some doses of medicine	make you breathe better right after you take them	put the mouthpiece in your mouth and then inhale and exhale	have no side effects	Inhale slowly	I don't know	call your doctor	is really not harmful	I don't know	can help improve breathing capacity	taking daily medicine	usually occur suddenly without warning	you don't have to avoid triggers while you are taking the pills
29	Female	Housewife	Secondary	Absent	YES	dustdirt	No	No	No	No	Most of the time	3-6 times a week	Once or twice	1 or 2 times per day	Well controlled	18	Uncontrolled	25	Incorrect	Incorrect	Correct	Correct	Incorrect	Incorrect	Correct	Don't know	Don't know	Incorrect	Incorrect	Correct	Don't know	Correct	Incorrect	Incorrect	Take medicines before meals	is the same as taking four puffs once a day	you should still avoid triggers	help prevent future symptoms	take a deep breath and then blow into the mouthpiece slowly	help prevent future flare-ups	Inhale slowly	I don't know	I don't know	may mean you can take less maintenance medicine	you can see how well you can inhale	can help improve breathing capacity	I don't know	can occur when several minor triggers come together	your symptoms can't get worse while you are taking the pills
47	Female	Housewife	Literate	Absent	NO		No	No	No	No	Most of the time	Not at all	Once or twice	Once a week or less	Completely controlled	23	Partially controlled	12.5	Don't know	Don't know	Correct	Incorrect	Correct	Don't know	Don't know	Incorrect	Incorrect	Incorrect	Incorrect	Correct	Incorrect	Correct	Don't know	Correct	I don't know	I don't know	you should still avoid triggers	make you breathe better right after you take them	take a deep breath then blow into the mouthpiece as fast as you can	I don't know	I don't know	take the second puff as soon as possible after the first puff	call your doctor	is a good way to manage symptoms caused by exercise	it can tell you when you can decrease your medicines	can help improve breathing capacity	avoiding triggers, such as dust and cigarette smoke	can occur when several minor triggers come together	I don't know
44	Male	Others	Higher Secondary	Present	YES	dust	No	No	No	No	A little of the time	Once or twice a week	Once a week	2 or 3 times per week	Well controlled	18	Uncontrolled	18.75	Don't know	Incorrect	Correct	Incorrect	Incorrect	Correct	Correct	Incorrect	Incorrect	Incorrect	Incorrect	Incorrect	Incorrect	Incorrect	Incorrect	Incorrect	I don't know	is the same as taking one puff four times a day	you should still avoid triggers	make you breathe better right after you take them	start exhaling and then put the mouth- piece in your mouth	should not be taken more than three or four times a day	Inhale slowly	wash the inhaler in a tub of water	call your doctor	is a good way to manage symptoms caused by exercise	you can have a way to compare yourself to other people with asthma	is only good if done for at least 30 minutes at a time	taking daily medicine	always cause wheezing	you don't have to avoid triggers while you are taking the pills
14	Male	Others	Secondary	Present	NO		No	No	No	No	Some of the time	More than once a day	2-3 nights a week	1 or 2 times per day	Poorly controlled	10	Uncontrolled	56.25	Correct	Correct	Don't know	Incorrect	Incorrect	Incorrect	Correct	Incorrect	Incorrect	Incorrect	Don't know	Correct	Incorrect	Don't know	Don't know	Don't know	get a flu vaccine	is not the same as any other regimen	I don't know	make you breathe better right after you take them	start exhaling and then put the mouth- piece in your mouth	do not cause you to become tolerant to medicine	Inhale slowly	keep taking puffs until you feel better	call your doctor	is really not harmful	I don't know	can help improve breathing capacity	taking daily medicine	I don't know	I don't know
18	Female	Others	Higher Secondary	Absent	YES	Dust	No	No	No	Yes	Most of the time	Not at all	4 or more nights a week	2 or 3 times per week	Completely controlled	19	Uncontrolled	18.75	Incorrect	Correct	Correct	Correct	Incorrect	Incorrect	Correct	Correct	Incorrect	Don't know	Incorrect	Incorrect	Incorrect	Correct	Don't know	Correct	go to the emergency room at the first sign of symptoms	is not the same as any other regimen	you should still avoid triggers	help prevent future symptoms	start exhaling and then put the mouth- piece in your mouth	help prevent future flare-ups	Inhale slowly	hold your breath for several seconds	call your doctor	I don't know	you can see how well you can inhale	is only good if done for at least 30 minutes at a time	taking daily medicine	can occur when several minor triggers come together	I don't know
50	Female	Housewife	Secondary	Absent	YES	smoke	No	No	No	No	Most of the time	Not at all	Not at all	2 or 3 times per week	Completely controlled	23	Partially controlled	12.5	Correct	Incorrect	Correct	Incorrect	Incorrect	Correct	Correct	Correct	Don't know	Don't know	Correct	Correct	Incorrect	Incorrect	Don't know	Incorrect	get a flu vaccine	is the same as taking one puff four times a day	you should still avoid triggers	can only be taken in pill form	take a deep breath and then blow into the mouthpiece slowly	should not be taken more than three or four times a day	Inhale slowly	hold your breath for several seconds	I don't know	I don't know	you can detect small changes in lung function even before symptoms start	can help improve breathing capacity	avoiding triggers, such as dust and cigarette smoke	cannot be triggered by strong emotions	I don't know
60	Male	Farmer	Literate	Absent	NO		No	No	No	No	A little of the time	More than once a day	Once or twice	2 or 3 times per week	Somewhat controlled	15	Uncontrolled	6.25	Correct	Correct	Correct	Incorrect	Don't know	Incorrect	Incorrect	Correct	Correct	Correct	Incorrect	Incorrect	Incorrect	Incorrect	Incorrect	Incorrect	get a flu vaccine	is not the same as any other regimen	you should still avoid triggers	make you breathe better right after you take them	I don't know	have no side effects	inhale quickly	hold your breath for several seconds	change your immediate environment	may mean you need more maintenance medicine	you can have a way to compare yourself to other people with asthma	can trigger symptoms because the lungs are not taking in enough oxygen	avoiding triggers, such as dust and cigarette smoke	always cause wheezing	your symptoms can't get worse while you are taking the pills
48	Female	Others	Higher Secondary	Absent	YES	Dust	No	No	No	No	A little of the time	More than once a day	Not at all	None	Well controlled	19	Uncontrolled	12.5	Correct	Don't know	Correct	Incorrect	Don't know	Don't know	Incorrect	Correct	Don't know	Correct	Don't know	Don't know	Incorrect	Incorrect	Don't know	Incorrect	get a flu vaccine	I don't know	you should still avoid triggers	make you breathe better right after you take them	I don't know	I don't know	inhale quickly	hold your breath for several seconds	I don't know	may mean you need more maintenance medicine	I don't know	I don't know	using a peak flow meter	always cause wheezing	I don't know
37	Female	Housewife	Literate	Present	YES	cold	No	No	No	Yes	Most of the time	Once a day	Not at all	2 or 3 times per week	Completely controlled	20	Partially controlled	12.5	Incorrect	Don't know	Correct	Incorrect	Incorrect	Incorrect	Correct	Correct	Incorrect	Incorrect	Correct	Correct	Incorrect	Incorrect	Correct	Correct	go to the emergency room at the first sign of symptoms	I don't know	you should still avoid triggers	make you breathe better right after you take them	take a deep breath and then blow into the mouthpiece slowly	help prevent future flare-ups	Inhale slowly	hold your breath for several seconds	call your doctor	is really not harmful	you can detect small changes in lung function even before symptoms start	can help improve breathing capacity	avoiding triggers, such as dust and cigarette smoke	always cause wheezing	you should finish the prescription even if you feel better after several doses
14	Female	Others	Secondary	Present	YES		No	No	No	Yes	A little of the time	More than once a day	Once or twice	1 or 2 times per day	Somewhat controlled	14	Uncontrolled	31.25	Correct	Incorrect	Incorrect	Incorrect	Incorrect	Incorrect	Correct	Incorrect	Incorrect	Incorrect	Incorrect	Incorrect	Incorrect	Incorrect	Incorrect	Incorrect	get a flu vaccine	is the same as taking four puffs once a day	your lungs are not sensitive to irritants	don't need to be taken every day	take a deep breath and then blow into the mouthpiece slowly	have no side effects	Inhale slowly	take the second puff as soon as possible after the first puff	count how fast you are breathing	is really not harmful	it can tell you when you can decrease your medicines	is only good if done for at least 30 minutes at a time	avoiding triggers, such as dust and cigarette smoke	cannot be triggered by strong emotions	you don't need to use your peak flow meter while you are taking the pills
42	Male	Others	Secondary	Absent	NO		Yes	No	No	No	Most of the time	Not at all	Not at all	1 or 2 times per day	Completely controlled	22	Partially controlled	25	Correct	Incorrect	Don't know	Incorrect	Don't know	Incorrect	Don't know	Incorrect	Correct	Incorrect	Correct	Incorrect	Don't know	Don't know	Incorrect	Don't know	get a flu vaccine	is the same as taking one puff four times a day	I don't know	can only be taken in pill form	I don't know	do not cause you to become tolerant to medicine	I don't know	take the second puff as soon as possible after the first puff	change your immediate environment	is a good way to manage symptoms caused by exercise	you can detect small changes in lung function even before symptoms start	is something that should not be done regularly	I don't know	I don't know	your symptoms can't get worse while you are taking the pills
35	Female	Housewife	Secondary	Absent	NO		No	No	No	No	Most of the time	Once or twice a week	Not at all	2 or 3 times per week	Well controlled	21	Partially controlled	18.75	Incorrect	Incorrect	Correct	Incorrect	Incorrect	Incorrect	Correct	Correct	Incorrect	Don't know	Incorrect	Incorrect	Incorrect	Incorrect	Incorrect	Correct	go to the emergency room at the first sign of symptoms	is the same as taking four puffs once a day	you should still avoid triggers	make you breathe better right after you take them	take a deep breath and then blow into the mouthpiece slowly	help prevent future flare-ups	Inhale slowly	hold your breath for several seconds	call your doctor	I don't know	it can tell you when you can decrease your medicines	is only good if done for at least 30 minutes at a time	taking daily medicine	usually occur suddenly without warning	your symptoms can't get worse while you are taking the pills
53	Female	Housewife	Illiterate	Absent	NO		No	No	No	No	Most of the time	Not at all	Not at all	2 or 3 times per week	Well controlled	22	Partially controlled	12.5	Correct	Incorrect	Correct	Correct	Incorrect	Don't know	Correct	Correct	Incorrect	Don't know	Incorrect	Correct	Incorrect	Correct	Don't know	Incorrect	get a flu vaccine	is the same as taking four puffs once a day	you should still avoid triggers	help prevent future symptoms	start exhaling and then put the mouth- piece in your mouth	I don't know	Inhale slowly	hold your breath for several seconds	call your doctor	I don't know	you can see how well you can inhale	can help improve breathing capacity	taking daily medicine	can occur when several minor triggers come together	I don't know
40	Female	Housewife	Literate	Present	YES		No	Yes	No	Yes	Most of the time	Not at all	Not at all	None	Completely controlled	25	Controlled	25	Correct	Incorrect	Correct	Incorrect	Don't know	Incorrect	Correct	Don't know	Incorrect	Incorrect	Don't know	Incorrect	Incorrect	Correct	Incorrect	Incorrect	get a flu vaccine	is the same as taking one puff four times a day	you should still avoid triggers	make you breathe better right after you take them	I don't know	have no side effects	Inhale slowly	I don't know	call your doctor	is really not harmful	I don't know	is only good if done for at least 30 minutes at a time	taking daily medicine	can occur when several minor triggers come together	your symptoms can't get worse while you are taking the pills
38	Female	Housewife	University	Absent	NO		No	No	No	No	Most of the time	More than once a day	Not at all	None	Completely controlled	21	Partially controlled	31.25	Incorrect	Don't know	Incorrect	Correct	Incorrect	Correct	Incorrect	Correct	Incorrect	Correct	Correct	Correct	Incorrect	Incorrect	Incorrect	Correct	Take medicines before meals	I don't know	your lungs are not sensitive to irritants	help prevent future symptoms	put the mouthpiece in your mouth and then inhale and exhale	should not be taken more than three or four times a day	inhale quickly	hold your breath for several seconds	count how fast you are breathing	may mean you need more maintenance medicine	you can detect small changes in lung function even before symptoms start	can help improve breathing capacity	avoiding triggers, such as dust and cigarette smoke	always cause wheezing	your symptoms can't get worse while you are taking the pills
37	Female	Small business person	Literate	Absent	YES		No	Yes	No	Yes	Most of the time	Once or twice a week	Once or twice	Once a week or less	Somewhat controlled	20	Partially controlled	15.21	Incorrect	Don't know	Incorrect	Incorrect	Incorrect	Correct	Incorrect	Correct	Incorrect	Incorrect	Correct	Don't know	Incorrect	Incorrect	Don't know	Incorrect	take steroids in pill form	I don't know	it is OK to skip some doses of medicine	make you breathe better right after you take them	take a deep breath and then blow into the mouthpiece slowly	should not be taken more than three or four times a day	inhale quickly	hold your breath for several seconds	take some doses of steroid medicine	is really not harmful	you can detect small changes in lung function even before symptoms start	I don't know	avoiding triggers, such as dust and cigarette smoke	cannot be triggered by strong emotions	I don't know
27	Male	Army personnel	Secondary	Absent	NO		No	No	No	No	A little of the time	3-6 times a week	Not at all	Once a week or less	Not controlled at all	17	Uncontrolled	12.5	Incorrect	Don't know	Correct	Correct	Don't know	Don't know	Correct	Correct	Incorrect	Don't know	Don't know	Incorrect	Incorrect	Correct	Don't know	Incorrect	take steroids in pill form	I don't know	you should still avoid triggers	help prevent future symptoms	I don't know	I don't know	Inhale slowly	hold your breath for several seconds	call your doctor	I don't know	I don't know	is only good if done for at least 30 minutes at a time	using a peak flow meter	can occur when several minor triggers come together	I don't know
38	Male	Army personnel	Literate	Absent	NO		Yes	No	No	No	Most of the time	Not at all	Not at all	1 or 2 times per day	Completely controlled	22	Partially controlled	50	Incorrect	Correct	Correct	Correct	Incorrect	Incorrect	Correct	Correct	Incorrect	Don't know	Incorrect	Incorrect	Incorrect	Correct	Don't know	Correct	go to the emergency room at the first sign of symptoms	is not the same as any other regimen	you should still avoid triggers	help prevent future symptoms	start exhaling and then put the mouth- piece in your mouth	help prevent future flare-ups	Inhale slowly	hold your breath for several seconds	call your doctor	I don't know	you can see how well you can inhale	is only good if done for at least 30 minutes at a time	taking daily medicine	can occur when several minor triggers come together	I don't know
56	Female	Housewife	Literate	Present	YES	dust	No	No	No	Yes	A little of the time	More than once a day	4 or more nights a week	1 or 2 times per day	Not controlled at all	9	Uncontrolled	37.5	Incorrect	Incorrect	Correct	Don't know	Incorrect	Correct	Correct	Correct	Correct	Don't know	Incorrect	Correct	Incorrect	Correct	Correct	Incorrect	take steroids in pill form	is the same as taking four puffs once a day	you should still avoid triggers	I don't know	put the mouthpiece in your mouth and then inhale and exhale	should not be taken more than three or four times a day	Inhale slowly	hold your breath for several seconds	change your immediate environment	I don't know	you can see how well you can inhale	can help improve breathing capacity	using a peak flow meter	can occur when several minor triggers come together	you should finish the prescription even if you feel better after several doses
15	Female	Others	Literate	Absent	NO		No	No	No	Yes	A little of the time	3-6 times a week	Not at all	None	Somewhat controlled	20	Partially controlled	25	Correct	Incorrect	Don't know	Incorrect	Incorrect	Don't know	Incorrect	Incorrect	Incorrect	Don't know	Incorrect	Incorrect	Incorrect	Don't know	Incorrect	Incorrect	get a flu vaccine	is the same as taking one puff four times a day	I don't know	make you breathe better right after you take them	take a deep breath and then blow into the mouthpiece slowly	I don't know	press your inhaler several times while you are inhaling	keep taking puffs until you feel better	call your doctor	I don't know	it can tell you when you can decrease your medicines	is only good if done for at least 30 minutes at a time	using a peak flow meter	I don't know	your symptoms can't get worse while you are taking the pills
48	Female	Housewife	Literate	Absent	YES	cold	Yes	No	Yes	No	A little of the time	3-6 times a week	Once or twice	2 or 3 times per week	Well controlled	18	Uncontrolled	25	Incorrect	Correct	Correct	Correct	Incorrect	Incorrect	Incorrect	Correct	Incorrect	Correct	Incorrect	Correct	Incorrect	Incorrect	Incorrect	Correct	go to the emergency room at the first sign of symptoms	is not the same as any other regimen	you should still avoid triggers	help prevent future symptoms	put the mouthpiece in your mouth and then inhale and exhale	help prevent future flare-ups	inhale quickly	hold your breath for several seconds	call your doctor	may mean you need more maintenance medicine	you can see how well you can inhale	can help improve breathing capacity	avoiding triggers, such as dust and cigarette smoke	cannot be triggered by strong emotions	your symptoms can't get worse while you are taking the pills
31	Female	Farmer	Illiterate	Absent	YES		No	Yes	Yes	Yes	All of the time	Once a day	2-3 nights a week	2 or 3 times per week	Completely controlled	13	Uncontrolled	18.75	Correct	Correct	Correct	Incorrect	Incorrect	Incorrect	Correct	Correct	Correct	Correct	Don't know	Correct	Incorrect	Don't know	Incorrect	Incorrect	get a flu vaccine	is not the same as any other regimen	you should still avoid triggers	don't need to be taken every day	start exhaling and then put the mouth- piece in your mouth	help prevent future flare-ups	Inhale slowly	hold your breath for several seconds	change your immediate environment	may mean you need more maintenance medicine	I don't know	can help improve breathing capacity	taking daily medicine	I don't know	your symptoms can't get worse while you are taking the pills
40	Female	Army personnel	Secondary	Absent	NO		No	No	No	No	Most of the time	Once or twice a week	Once or twice	None	Completely controlled	23	Partially controlled	50	Incorrect	Incorrect	Correct	Correct	Correct	Correct	Correct	Correct	Incorrect	Correct	Correct	Correct	Incorrect	Incorrect	Correct	Correct	go to the emergency room at the first sign of symptoms	can be arranged in any way as long as you take a total of four puffs a day	you should still avoid triggers	help prevent future symptoms	take a deep breath then blow into the mouthpiece as fast as you can	should not be taken more than three or four times a day	Inhale slowly	hold your breath for several seconds	call your doctor	may mean you need more maintenance medicine	you can detect small changes in lung function even before symptoms start	can help improve breathing capacity	avoiding triggers, such as dust and cigarette smoke	always cause wheezing	you should finish the prescription even if you feel better after several doses
36	Male	Army personnel	Secondary	Absent	NO		No	Yes	No	No	Most of the time	Once or twice a week	Not at all	3 or more times per day	Well controlled	19	Uncontrolled	37.5	Incorrect	Don't know	Correct	Incorrect	Don't know	Incorrect	Correct	Incorrect	Correct	Don't know	Don't know	Correct	Incorrect	Don't know	Incorrect	Incorrect	go to the emergency room at the first sign of symptoms	I don't know	you should still avoid triggers	make you breathe better right after you take them	I don't know	have no side effects	Inhale slowly	keep taking puffs until you feel better	change your immediate environment	I don't know	I don't know	can help improve breathing capacity	taking daily medicine	I don't know	you don't need to use your peak flow meter while you are taking the pills
23	Male	Army personnel	Secondary	Absent	NO		No	No	No	No	Most of the time	Not at all	Not at all	None	Completely controlled	25	Controlled	25	Incorrect	Correct	Correct	Correct	Incorrect	Incorrect	Correct	Correct	Incorrect	Don't know	Incorrect	Incorrect	Incorrect	Correct	Don't know	Correct	go to the emergency room at the first sign of symptoms	is not the same as any other regimen	you should still avoid triggers	help prevent future symptoms	start exhaling and then put the mouth- piece in your mouth	help prevent future flare-ups	Inhale slowly	hold your breath for several seconds	call your doctor	I don't know	you can see how well you can inhale	is only good if done for at least 30 minutes at a time	taking daily medicine	can occur when several minor triggers come together	I don't know
45	Female	Farmer	Literate	Absent	NO		No	No	No	No	Most of the time	Not at all	Not at all	Once a week or less	Completely controlled	24	Partially controlled	6.25	Don't know	Don't know	Incorrect	Don't know	Don't know	Don't know	Correct	Correct	Don't know	Don't know	Don't know	Don't know	Correct	Don't know	Don't know	Don't know	I don't know	I don't know	it is OK to skip some doses of medicine	I don't know	I don't know	I don't know	Inhale slowly	hold your breath for several seconds	I don't know	I don't know	I don't know	I don't know	there is no known cure for asthma	I don't know	I don't know
41	Female	Housewife	Secondary	Absent	YES	Cold	No	No	No	Yes	Some of the time	Once or twice a week	2-3 nights a week	2 or 3 times per week	Somewhat controlled	15	Uncontrolled	6.25	Correct	Incorrect	Incorrect	Incorrect	Don't know	Don't know	Don't know	Incorrect	Incorrect	Incorrect	Don't know	Correct	Incorrect	Don't know	Incorrect	Incorrect	get a flu vaccine	is the same as taking four puffs once a day	it is OK to skip some doses of medicine	make you breathe better right after you take them	I don't know	I don't know	I don't know	take the second puff as soon as possible after the first puff	call your doctor	is really not harmful	I don't know	can help improve breathing capacity	taking daily medicine	I don't know	you don't need to use your peak flow meter while you are taking the pills
56	Female	Housewife	Literate	Absent	NO		No	No	No	No	Most of the time	Not at all	Once or twice	1 or 2 times per day	Well controlled	20	Partially controlled	50	Correct	Don't know	Correct	Don't know	Don't know	Don't know	Correct	Don't know	Incorrect	Incorrect	Don't know	Don't know	Don't know	Correct	Incorrect	Incorrect	get a flu vaccine	I don't know	you should still avoid triggers	I don't know	I don't know	I don't know	Inhale slowly	I don't know	count how fast you are breathing	is a good way to manage symptoms caused by exercise	I don't know	I don't know	I don't know	can occur when several minor triggers come together	your symptoms can't get worse while you are taking the pills
36	Male	Housewife	Secondary	Present	NO		No	No	No	No	Some of the time	More than once a day	Once or twice	Once a week or less	Well controlled	16	Uncontrolled	31.25	Incorrect	Incorrect	Incorrect	Don't know	Don't know	Incorrect	Incorrect	Don't know	Incorrect	Incorrect	Incorrect	Incorrect	Incorrect	Incorrect	Don't know	Incorrect	take steroids in pill form	is the same as taking four puffs once a day	you are probably cured of asthma	I don't know	I don't know	help prevent future flare-ups	inhale quickly	I don't know	call your doctor	is really not harmful	it can tell you when you can decrease your medicines	can trigger symptoms because the lungs are not taking in enough oxygen	using a peak flow meter	cannot be triggered by strong emotions	I don't know
19	Male	Others	Higher Secondary	Absent	NO		No	No	No	Yes	Some of the time	3-6 times a week	2-3 nights a week	2 or 3 times per week	Somewhat controlled	14	Uncontrolled	50	Incorrect	Correct	Correct	Incorrect	Incorrect	Correct	Correct	Incorrect	Correct	Correct	Don't know	Correct	Incorrect	Incorrect	Don't know	Incorrect	go to the emergency room at the first sign of symptoms	is not the same as any other regimen	you should still avoid triggers	make you breathe better right after you take them	put the mouthpiece in your mouth and then inhale and exhale	should not be taken more than three or four times a day	Inhale slowly	wash the inhaler in a tub of water	change your immediate environment	may mean you need more maintenance medicine	I don't know	can help improve breathing capacity	taking daily medicine	usually occur suddenly without warning	I don't know
30	Female	Army personnel	Higher Secondary	Absent	NO		No	No	No	No	A little of the time	Not at all	Once or twice	None	Well controlled	22	Partially controlled	18.75	Correct	Incorrect	Incorrect	Correct	Incorrect	Incorrect	Correct	Correct	Correct	Incorrect	Incorrect	Correct	Incorrect	Incorrect	Incorrect	Incorrect	get a flu vaccine	is the same as taking one puff four times a day	your lungs are not sensitive to irritants	help prevent future symptoms	take a deep breath and then blow into the mouthpiece slowly	have no side effects	Inhale slowly	hold your breath for several seconds	change your immediate environment	is really not harmful	you can see how well you can inhale	can help improve breathing capacity	taking daily medicine	usually occur suddenly without warning	you don't have to avoid triggers while you are taking the pills
36	Female	Housewife	Higher Secondary	Present	NO		No	No	Yes	Yes	A little of the time	Not at all	Not at all	None	Completely controlled	24	Controlled	15.21	Don't know	Correct	Don't know	Don't know	Don't know	Incorrect	Don't know	Don't know	Don't know	Don't know	Don't know	Don't know	Don't know	Don't know	Don't know	Don't know	I don't know	is not the same as any other regimen	I don't know	I don't know	I don't know	have no side effects	I don't know	I don't know	I don't know	I don't know	I don't know	I don't know	I don't know	I don't know	I don't know
47	Male	Army personnel	Secondary	Present	YES		No	Yes	No	No	A little of the time	Not at all	Not at all	None	Well controlled	23	Partially controlled	50	Correct	Incorrect	Incorrect	Incorrect	Incorrect	Incorrect	Correct	Correct	Incorrect	Correct	Correct	Incorrect	Incorrect	Correct	Incorrect	Incorrect	get a flu vaccine	is the same as taking one puff four times a day	it is OK to skip some doses of medicine	don't need to be taken every day	take a deep breath and then blow into the mouthpiece slowly	have no side effects	Inhale slowly	hold your breath for several seconds	call your doctor	may mean you need more maintenance medicine	you can detect small changes in lung function even before symptoms start	is only good if done for at least 30 minutes at a time	using a peak flow meter	can occur when several minor triggers come together	your symptoms can't get worse while you are taking the pills
35	Female	Others	Higher Secondary	Absent	YES		No	Yes	No	No	Most of the time	Not at all	Not at all	Once a week or less	Well controlled	23	Partially controlled	12.5	Incorrect	Incorrect	Correct	Incorrect	Incorrect	Incorrect	Correct	Correct	Incorrect	Incorrect	Incorrect	Correct	Incorrect	Don't know	Incorrect	Incorrect	Take medicines before meals	is the same as taking one puff four times a day	you should still avoid triggers	make you breathe better right after you take them	take a deep breath and then blow into the mouthpiece slowly	have no side effects	Inhale slowly	hold your breath for several seconds	call your doctor	is really not harmful	it can tell you when you can decrease your medicines	can help improve breathing capacity	taking daily medicine	I don't know	you don't need to use your peak flow meter while you are taking the pills
49	Female	Housewife	Literate	Absent	NO		No	No	No	No	Most of the time	Once or twice a week	Not at all	None	Well controlled	23	Partially controlled	25	Incorrect	Incorrect	Incorrect	Incorrect	Incorrect	Correct	Correct	Incorrect	Incorrect	Correct	Incorrect	Don't know	Incorrect	Don't know	Incorrect	Incorrect	Take medicines before meals	is the same as taking one puff four times a day	your lungs are not sensitive to irritants	don't need to be taken every day	start exhaling and then put the mouth- piece in your mouth	should not be taken more than three or four times a day	Inhale slowly	take the second puff as soon as possible after the first puff	count how fast you are breathing	may mean you need more maintenance medicine	you can see how well you can inhale	I don't know	taking daily medicine	I don't know	your symptoms can't get worse while you are taking the pills
[truncated: 1 more columns]
